# Supplementary material for: The MASCC COG-IMPACT: An unmet needs assessment for cancer-related cognitive impairment impact developed by the Multinational Association of Supportive Care in Cancer
Source: Support Care Cancer. 2025 Jan 24;33(2):120. doi: 10.1007/s00520-025-09149-7 (PMC11761510; doi:10.1007/s00520-025-09149-7)
Supplement: Supplementary file 1 — Electronic Supplementary file 1 (XLSX 55 KB) [file 520_2025_9149_MOESM1_ESM.xlsx]

## Sheet: Sheet1
MASCC COG-IMPACT AUTOMATIC SCORING
The MASCC COG-IMPACT is an official tool of the Multinational Association for Supportive Care in Cancer (MASCC)
Note.	Please enter response scores as per columns 'E' and 'F'. Do not use the numbers listed on the COG-IMPACT tool response options.
				Difficulties Response Scoring Key	Unmet Needs Response Scoring Key		AUTOMATIC SUBSCALE SCORING TABLE
SUBSCALE	ITEMS	DIFFICULTIES RESPONSE SCORE	UNMET NEEDS RESPONSE SCORE	No = 0	‘No’ to ‘Difficulty’ response option = 0		SUBSCALES	DIFFUCULTIES SCORES	UNMET NEEDS SCORES
Executing Regular Activities	I forget things I need (e.g. keys, wallet, phone)			Yes = 1	I do not need any additional support = 0		Executing Regular Activities	0	0
	I have difficulty remembering what I intend to do in my day				My need for support is satisfied = 0		Finding Meaning and Enjoyment in Activities	0	0
	I have to make more of an effort to perform my daily tasks				I have a low need for additional support = 1		Relational Difficulties	0	0
	I often forget things I need in life (e.g. pin number for cards, passwords, email addresses)				I have a moderate need for additional support = 2		Occupational/Vocational Functioning	0	0
	I often forget instructions health professionals have given me (e.g. to exercise at certain times, take medication)				I have a high need for additional support = 3		Psychological Challenges	0	0
	I have stopped doing things I enjoy that require too much mental effort (e.g. puzzles, crosswords)						Verbal Communication Challenges	0	0
	I have trouble remembering important events for my partner/family members/friends						Social Functioning and Withdrawal	0	0
Finding Meaning and Enjoyment in Activities	I have stopped or reduced doing the things I enjoy						Informational Needs	0	0
	I am having trouble engaging with things I find meaningful
	I have trouble enjoying things I used to enjoy
	I have trouble engaging in hobbies I enjoy						AUTOMATIC TOTAL MEASURE SCORING TABLE
Relational Difficulties	I have trouble keeping up with the requirements of being a partner/family member/friend							DIFFUCULTIES	UNMET NEEDS
	I am concerned that a partner/family member/friend will joke about my forgetfulness						TOTAL SCORE	0	0
	I have trouble managing the pressures of being a partner/family member/friend
	My partner/family members/friends have difficulty understanding some things I do or struggle with
	There is a change in the dynamic of my relationship(s) with my partner/family members/friends
	Changes to my emotional state has impacted my relationships with my partner/family members/ friends						SCORE INTERPRETATION TABLE
	I feel I am a burden to my partner/family members/ friends						INDICIES	SCORE RANGE	INTERPRETATION
	I struggle with feelings of guilt because of the impact on my partner/family members/ friends						Difficulties (0-1)	Ranges from 0-1	Higher scores represent a greater number of CRCI-related difficulties
	My partner/family members/friends has taken on more at home (e.g. daily tasks, financial decisions)						Unmet Needs (0-3)	0-1	Low unmet needs
Occupational/Vocational Functioning	I struggle with feeling ready to work/volunteer/school							1-2	Low-to-moderate unmet needs
	I need specific strategies to feel more comfortable returning to work/volunteering/school							2-3	Moderate-to-high unmet needs
	I do not know what my working/volunteering/schooling capacity is							3	High unmet needs
	I am concerned about letting others down at work/volunteering/school
	I need to understand what changes are required to return to work/volunteering/school (e.g. increased breaks, shorter days)
	I feel I cannot work/volunteer/school at my previous capacity
	Others perceive me differently at work/volunteering/school
	I have difficulty understanding complex ideas, concepts or processes at work/volunteering/school
	I need some accommodations at work/volunteering/school to better cope
	I have difficulty with certain tasks at work/volunteering/school
Psychological Challenges	I feel like a different person compared to who I was before cancer
	I feel unsure of myself and my abilities
	I feel that I have lost my self-confidence
	I struggle to feel confident in my ability to cope with life’s challenges
	I feel I can’t trust myself
	I am feeling overwhelmed
	I often get frustrated when I cannot remember something
	I am struggling with anxiety
	I get frustrated as I am not good at things I used to be (e.g. certain tasks, puzzles, games)
	I struggle with a sense of loss for who I once was
Verbal Communication Challenges	I cannot find words easily
	I lose my train of thought in a conversation
	I cannot remember details I should remember in a conversation (e.g. peoples’ names, details about a friend’s life)
	I often have to ask people to repeat themselves in conversation
Social Functioning and Withdrawal	I tend to be more quiet than usual in group conversations
	I tend to make excuses to get out of social interactions
	I have withdrawn from social activities I used to enjoy
	I am isolating myself from others
	I feel anxious in social situations
	I am drained of energy after social interactions
Informational Needs	I need to be informed about what things I can do to help myself manage or improve
	I sometimes fear that I am losing my mind, going crazy, or that I am experiencing early signs of dementia
	I need help finding or accessing resources (e.g. information sheets, brochures) that I can give to others (friends, family, employers) to help them understand CRCI
	I need information about what to expect about CRCI (e.g. how long it will last, whether it changes with time)
	I am not sure if my experience is normal
