# Supplementary material for: The MASCC COG-IMPACT: An unmet needs assessment for cancer-related cognitive impairment impact developed by the Multinational Association of Supportive Care in Cancer
Source: Support Care Cancer. 2025 Jan 24;33(2):120. doi: 10.1007/s00520-025-09149-7 (PMC11761510; doi:10.1007/s00520-025-09149-7)
Supplement: Supplementary file 2 — Electronic Supplementary file 2 (QSF 266 KB) [file 520_2025_9149_MOESM2_ESM.qsf]

{"SurveyEntry":{"SurveyID":"SV_7TYDSVOqbTx0ey2","SurveyName":"Finalised COG-IMPACT","SurveyDescription":null,"SurveyOwnerID":"UR_7UPH7AfIq1PWKEK","SurveyBrandID":"utsau","DivisionID":"DV_71UAuqwHDgw66jj","SurveyLanguage":"EN","SurveyActiveResponseSet":"RS_3WQRUk3YBEVzOg6","SurveyStatus":"Inactive","SurveyStartDate":"0000-00-00 00:00:00","SurveyExpirationDate":"0000-00-00 00:00:00","SurveyCreationDate":"2024-09-23 05:05:26","CreatorID":"UR_7UPH7AfIq1PWKEK","LastModified":"2024-11-18 22:40:01","LastAccessed":"0000-00-00 00:00:00","LastActivated":"0000-00-00 00:00:00","Deleted":null},"SurveyElements":[{"SurveyID":"SV_7TYDSVOqbTx0ey2","Element":"BL","PrimaryAttribute":"Survey Blocks","SecondaryAttribute":null,"TertiaryAttribute":null,"Payload":[{"Type":"Default","Description":"Default Question Block","ID":"BL_51gvipUE9iWVdm6","BlockElements":[{"Type":"Question","QuestionID":"QID9"},{"Type":"Question","QuestionID":"QID2"},{"Type":"Question","QuestionID":"QID5"},{"Type":"Page Break"},{"Type":"Question","QuestionID":"QID10"},{"Type":"Page Break"},{"Type":"Question","QuestionID":"QID3"},{"Type":"Page Break"},{"Type":"Question","QuestionID":"QID6"},{"Type":"Page Break"},{"Type":"Question","QuestionID":"QID8"},{"Type":"Page Break"},{"Type":"Question","QuestionID":"QID7"},{"Type":"Page Break"},{"Type":"Question","QuestionID":"QID11"},{"Type":"Page Break"},{"Type":"Question","QuestionID":"QID4"}]},{"Type":"Trash","Description":"Trash \/ Unused Questions","ID":"BL_3Uw1LzBwJzHijNY","BlockElements":[]}]},{"SurveyID":"SV_7TYDSVOqbTx0ey2","Element":"FL","PrimaryAttribute":"Survey Flow","SecondaryAttribute":null,"TertiaryAttribute":null,"Payload":{"Flow":[{"ID":"BL_51gvipUE9iWVdm6","Type":"Block","FlowID":"FL_2"}],"Properties":{"Count":2},"FlowID":"FL_1","Type":"Root"}},{"SurveyID":"SV_7TYDSVOqbTx0ey2","Element":"PL","PrimaryAttribute":"Preview Link","SecondaryAttribute":null,"TertiaryAttribute":null,"Payload":{"PreviewType":"Brand","PreviewID":"e5922d42-656a-4265-8cdb-c34a5ab2fe3d"}},{"SurveyID":"SV_7TYDSVOqbTx0ey2","Element":"SO","PrimaryAttribute":"Survey Options","SecondaryAttribute":null,"TertiaryAttribute":null,"Payload":{"BackButton":"false","SaveAndContinue":"true","SurveyProtection":"PublicSurvey","BallotBoxStuffingPrevention":"false","NoIndex":"Yes","SecureResponseFiles":"true","SurveyExpiration":"None","SurveyTermination":"DefaultMessage","Header":"","Footer":"","ProgressBarDisplay":"Text","PartialData":"+1 week","ValidationMessage":"","PreviousButton":" \u2190 ","NextButton":" \u2192 ","SurveyTitle":"Qualtrics Survey | Qualtrics Experience Management","SkinLibrary":"utsau","SkinType":"templated","Skin":{"brandingId":"8063111035","templateId":"*modern","overrides":null},"NewScoring":1,"SurveyMetaDescription":"The most powerful, simple and trusted way to gather experience data. Start your journey to experience management and try a free account today.","SurveyName":"Finalised COG-IMPACT","CustomStyles":[]}},{"SurveyID":"SV_7TYDSVOqbTx0ey2","Element":"SCO","PrimaryAttribute":"Scoring","SecondaryAttribute":null,"TertiaryAttribute":null,"Payload":{"ScoringCategories":[],"ScoringCategoryGroups":[],"ScoringSummaryCategory":null,"ScoringSummaryAfterQuestions":0,"ScoringSummaryAfterSurvey":0,"DefaultScoringCategory":null,"AutoScoringCategory":null}},{"SurveyID":"SV_7TYDSVOqbTx0ey2","Element":"PROJ","PrimaryAttribute":"CORE","SecondaryAttribute":null,"TertiaryAttribute":"1.1.0","Payload":{"ProjectCategory":"CORE","SchemaVersion":"1.1.0"}},{"SurveyID":"SV_7TYDSVOqbTx0ey2","Element":"STAT","PrimaryAttribute":"Survey Statistics","SecondaryAttribute":null,"TertiaryAttribute":null,"Payload":{"MobileCompatible":true,"ID":"Survey Statistics"}},{"SurveyID":"SV_7TYDSVOqbTx0ey2","Element":"QC","PrimaryAttribute":"Survey Question Count","SecondaryAttribute":"11","TertiaryAttribute":null,"Payload":null},{"SurveyID":"SV_7TYDSVOqbTx0ey2","Element":"RS","PrimaryAttribute":"RS_3WQRUk3YBEVzOg6","SecondaryAttribute":"Default Response Set","TertiaryAttribute":null,"Payload":null},{"SurveyID":"SV_7TYDSVOqbTx0ey2","Element":"SQ","PrimaryAttribute":"QID2","SecondaryAttribute":"EXAMPLE If you select \u2018Yes\u2019 and then choose \u2018I have a moderate need for additional support\u2019 ","TertiaryAttribute":null,"Payload":{"ChoiceOrder":[],"Configuration":{"QuestionDescriptionOption":"UseText"},"DataExportTag":"EXAMPLE","DataVisibility":{"Hidden":false,"Private":false},"DefaultChoices":false,"GradingData":[],"Language":[],"NextAnswerId":1,"NextChoiceId":4,"QuestionDescription":"EXAMPLE If you select \u2018Yes\u2019 and then choose \u2018I have a moderate need for additional support\u2019 as be...","QuestionText":"<div style=\"text-align: center;\"><span style=\"font-size:19px;\"><span style=\"font-family:Arial,Helvetica,sans-serif;\"><u><strong>EXAMPLE<\/strong><\/u><\/span><\/span><\/div>\n<span style=\"font-family:Arial,Helvetica,sans-serif;\"><span style=\"font-size:16px;\">If you select <strong>\u2018Yes\u2019 <\/strong>and then choose <strong>\u2018I have a <em>moderate need<\/em> for additional support\u2019<\/strong> as below, it indicates that you are experiencing difficulties related to this issue and have a moderate need for help or support in managing or coping with this difficulty. This assistance could come from a health professional such as a psychologist, occupational therapist, counsellor, or a family member or caregiver.<\/span><\/span><br>\n<br>\n<img src=\"https:\/\/utsau.au1.qualtrics.com\/CP\/Graphic.php?IM=IM_8iiymTiH00a9BgG\" style=\"width: 1288px; height: 268px;\"><br>\n<br>\n<span style=\"font-family:Arial,Helvetica,sans-serif;\"><span style=\"font-size:16px;\">Experiencing the difficulty doesn\u2019t necessarily mean you have unmet support needs. For example, you might occasionally forget things you need (like keys, wallet, or phone) but have developed effective strategies to manage this, and therefore do not require further help or support. In this case, you would select 'YES'&nbsp;<em><strong>\u2018My need for additional support is satisfied.\u2019<\/strong><\/em><\/span><\/span>","QuestionText_Unsafe":"<div style=\"text-align: center;\"><span style=\"font-size:19px;\"><span style=\"font-family:Arial,Helvetica,sans-serif;\"><u><strong>EXAMPLE<\/strong><\/u><\/span><\/span><\/div>\n<span style=\"font-family:Arial,Helvetica,sans-serif;\"><span style=\"font-size:16px;\">If you select <strong>&lsquo;Yes&rsquo; <\/strong>and then choose <strong>&lsquo;I have a <em>moderate need<\/em> for support&rsquo;<\/strong> as below, it indicates that you are experiencing difficulties related to this issue and have a moderate need for help or support in managing or coping with this difficulty. This assistance could come from a health professional such as a psychologist, occupational therapist, counsellor, or a family member or caregiver.<\/span><\/span><br \/>\n<br \/>\n<img height=\"176\" src=\"https:\/\/utsau.au1.qualtrics.com\/CP\/Graphic.php?IM=IM_5Bjqs1kaqZyF8r4\" style=\"width: 1050px; height: 176px;\" width=\"1050\" \/><br \/>\n<br \/>\n<span style=\"font-family:Arial,Helvetica,sans-serif;\"><span style=\"font-size:16px;\">Experiencing the difficulty doesn&rsquo;t necessarily mean you have unmet support needs. For example, you might occasionally forget things you need (like keys, wallet, or phone) but have developed effective strategies to manage this, and therefore do not require further help or support. In this case, you would select <em><strong>&lsquo;My need for support is satisfied.&rsquo;<\/strong><\/em><\/span><\/span>","QuestionType":"DB","Selector":"TB","Validation":{"Settings":{"Type":"None"}},"QuestionID":"QID2"}},{"SurveyID":"SV_7TYDSVOqbTx0ey2","Element":"SQ","PrimaryAttribute":"QID3","SecondaryAttribute":"For each item, please select \u2018no\u2019 or 'yes indicating if you experienced the difficulty. If \u2018ye","TertiaryAttribute":null,"Payload":{"AdditionalQuestions":{"1":{"Answers":{"1":{"Display":"No"},"2":{"Display":"Yes"}},"QuestionText":"<span style=\"color:#ffffff;\">.<\/span>","RecodeValues":[],"VariableNaming":[],"AnalyzeChoices":[],"QuestionType":"Matrix","Selector":"Likert","SubSelector":"SingleAnswer","ChoiceColumnWidthPixels":null,"Configuration":{"ChoiceColumnWidthPixels":292,"QuestionDescriptionOption":"UseText"},"DataExportTag":"Rel_Dif#1","QuestionID":"QID3#1","Choices":{"1":{"Display":"<img height=\"20\" src=\"https:\/\/utsau.au1.qualtrics.com\/CP\/Graphic.php?IM=IM_6rlif8EI7JoAdQq\" style=\"height: 20px; width: 133px; float: left;\" width=\"133\" \/>&nbsp;I have trouble keeping up with the requirements of being a partner\/family member\/friend"},"2":{"Display":"<img height=\"20\" src=\"https:\/\/utsau.au1.qualtrics.com\/CP\/Graphic.php?IM=IM_6rlif8EI7JoAdQq\" style=\"height: 20px; width: 133px; float: left;\" width=\"133\" \/>&nbsp;I am concerned that a partner\/family member\/friend will joke about my forgetfulness"},"3":{"Display":"<img height=\"20\" src=\"https:\/\/utsau.au1.qualtrics.com\/CP\/Graphic.php?IM=IM_6rlif8EI7JoAdQq\" style=\"height: 20px; width: 133px; float: left;\" width=\"133\" \/>&nbsp;I have trouble managing the pressures of being a partner\/family member\/friends"},"4":{"Display":"<img height=\"20\" src=\"https:\/\/utsau.au1.qualtrics.com\/CP\/Graphic.php?IM=IM_6rlif8EI7JoAdQq\" style=\"height: 20px; width: 133px; float: left;\" width=\"133\" \/>&nbsp;My partner\/family members\/friends have difficulty understanding some things I do or struggle with"},"5":{"Display":"<img height=\"20\" src=\"https:\/\/utsau.au1.qualtrics.com\/CP\/Graphic.php?IM=IM_6rlif8EI7JoAdQq\" style=\"height: 20px; width: 133px; float: left;\" width=\"133\" \/>&nbsp;There is a change in the dynamic of my relationship(s) with my partner\/family members\/ friends"},"6":{"Display":"<img height=\"20\" src=\"https:\/\/utsau.au1.qualtrics.com\/CP\/Graphic.php?IM=IM_6rlif8EI7JoAdQq\" style=\"height: 20px; width: 133px; float: left;\" width=\"133\" \/>&nbsp;Changes to my emotional state has impacted my relationships with my partner\/family members\/ friends"},"7":{"Display":"<img height=\"20\" src=\"https:\/\/utsau.au1.qualtrics.com\/CP\/Graphic.php?IM=IM_6rlif8EI7JoAdQq\" style=\"height: 20px; width: 133px; float: left;\" width=\"133\" \/>&nbsp;I feel I am a burden to my partner\/family members\/ friends"},"8":{"Display":"<img height=\"20\" src=\"https:\/\/utsau.au1.qualtrics.com\/CP\/Graphic.php?IM=IM_6rlif8EI7JoAdQq\" style=\"height: 20px; width: 133px; float: left;\" width=\"133\" \/>&nbsp;I struggle with feelings of guilt because of the impact on my partner\/family members\/ friends"},"9":{"Display":"<img height=\"20\" src=\"https:\/\/utsau.au1.qualtrics.com\/CP\/Graphic.php?IM=IM_6rlif8EI7JoAdQq\" style=\"height: 20px; width: 133px; float: left;\" width=\"133\" \/>&nbsp;My partner\/family members\/ friends has taken on more at home (e.g. daily tasks, financial decisions)"}},"ChoiceDataExportTags":false,"QuestionDescription":"."},"2":{"Answers":{"1":{"Display":"I do not need any additional support"},"2":{"Display":"My need for support is satisfied"},"3":{"Display":"I have a low need for additional support"},"4":{"Display":"I have a moderate need for additional support"},"5":{"Display":"I have a high need for additional support"}},"QuestionText":"<strong>Your Unmet Needs<\/strong><br \/>\nIf yes, how much support do you need?","RecodeValues":[],"VariableNaming":[],"AnalyzeChoices":[],"QuestionType":"Matrix","Selector":"Likert","SubSelector":"SingleAnswer","ChoiceColumnWidthPixels":null,"Configuration":{"ChoiceColumnWidthPixels":503,"QuestionDescriptionOption":"UseText"},"DataExportTag":"Rel_Dif#2","QuestionID":"QID3#2","Choices":{"1":{"Display":"<img height=\"20\" src=\"https:\/\/utsau.au1.qualtrics.com\/CP\/Graphic.php?IM=IM_6rlif8EI7JoAdQq\" style=\"height: 20px; width: 133px; float: left;\" width=\"133\" \/>&nbsp;I have trouble keeping up with the requirements of being a partner\/family member\/friend"},"2":{"Display":"<img height=\"20\" src=\"https:\/\/utsau.au1.qualtrics.com\/CP\/Graphic.php?IM=IM_6rlif8EI7JoAdQq\" style=\"height: 20px; width: 133px; float: left;\" width=\"133\" \/>&nbsp;I am concerned that a partner\/family member\/friend will joke about my forgetfulness"},"3":{"Display":"<img height=\"20\" src=\"https:\/\/utsau.au1.qualtrics.com\/CP\/Graphic.php?IM=IM_6rlif8EI7JoAdQq\" style=\"height: 20px; width: 133px; float: left;\" width=\"133\" \/>&nbsp;I have trouble managing the pressures of being a partner\/family member\/friends"},"4":{"Display":"<img height=\"20\" src=\"https:\/\/utsau.au1.qualtrics.com\/CP\/Graphic.php?IM=IM_6rlif8EI7JoAdQq\" style=\"height: 20px; width: 133px; float: left;\" width=\"133\" \/>&nbsp;My partner\/family members\/friends have difficulty understanding some things I do or struggle with"},"5":{"Display":"<img height=\"20\" src=\"https:\/\/utsau.au1.qualtrics.com\/CP\/Graphic.php?IM=IM_6rlif8EI7JoAdQq\" style=\"height: 20px; width: 133px; float: left;\" width=\"133\" \/>&nbsp;There is a change in the dynamic of my relationship(s) with my partner\/family members\/ friends"},"6":{"Display":"<img height=\"20\" src=\"https:\/\/utsau.au1.qualtrics.com\/CP\/Graphic.php?IM=IM_6rlif8EI7JoAdQq\" style=\"height: 20px; width: 133px; float: left;\" width=\"133\" \/>&nbsp;Changes to my emotional state has impacted my relationships with my partner\/family members\/ friends"},"7":{"Display":"<img height=\"20\" src=\"https:\/\/utsau.au1.qualtrics.com\/CP\/Graphic.php?IM=IM_6rlif8EI7JoAdQq\" style=\"height: 20px; width: 133px; float: left;\" width=\"133\" \/>&nbsp;I feel I am a burden to my partner\/family members\/ friends"},"8":{"Display":"<img height=\"20\" src=\"https:\/\/utsau.au1.qualtrics.com\/CP\/Graphic.php?IM=IM_6rlif8EI7JoAdQq\" style=\"height: 20px; width: 133px; float: left;\" width=\"133\" \/>&nbsp;I struggle with feelings of guilt because of the impact on my partner\/family members\/ friends"},"9":{"Display":"<img height=\"20\" src=\"https:\/\/utsau.au1.qualtrics.com\/CP\/Graphic.php?IM=IM_6rlif8EI7JoAdQq\" style=\"height: 20px; width: 133px; float: left;\" width=\"133\" \/>&nbsp;My partner\/family members\/ friends has taken on more at home (e.g. daily tasks, financial decisions)"}},"ChoiceDataExportTags":false,"QuestionDescription":"Your Unmet Needs If yes, how much support do you need?"}},"ChoiceDataExportTags":false,"ChoiceOrder":[1,2,3,4,5,6,7,8,9],"Choices":{"1":{"Display":"<img height=\"20\" src=\"https:\/\/utsau.au1.qualtrics.com\/CP\/Graphic.php?IM=IM_6rlif8EI7JoAdQq\" style=\"height: 20px; width: 133px; float: left;\" width=\"133\" \/>&nbsp;I have trouble keeping up with the requirements of being a partner\/family member\/friend"},"2":{"Display":"<img height=\"20\" src=\"https:\/\/utsau.au1.qualtrics.com\/CP\/Graphic.php?IM=IM_6rlif8EI7JoAdQq\" style=\"height: 20px; width: 133px; float: left;\" width=\"133\" \/>&nbsp;I am concerned that a partner\/family member\/friend will joke about my forgetfulness"},"3":{"Display":"<img height=\"20\" src=\"https:\/\/utsau.au1.qualtrics.com\/CP\/Graphic.php?IM=IM_6rlif8EI7JoAdQq\" style=\"height: 20px; width: 133px; float: left;\" width=\"133\" \/>&nbsp;I have trouble managing the pressures of being a partner\/family member\/friends"},"4":{"Display":"<img height=\"20\" src=\"https:\/\/utsau.au1.qualtrics.com\/CP\/Graphic.php?IM=IM_6rlif8EI7JoAdQq\" style=\"height: 20px; width: 133px; float: left;\" width=\"133\" \/>&nbsp;My partner\/family members\/friends have difficulty understanding some things I do or struggle with"},"5":{"Display":"<img height=\"20\" src=\"https:\/\/utsau.au1.qualtrics.com\/CP\/Graphic.php?IM=IM_6rlif8EI7JoAdQq\" style=\"height: 20px; width: 133px; float: left;\" width=\"133\" \/>&nbsp;There is a change in the dynamic of my relationship(s) with my partner\/family members\/ friends"},"6":{"Display":"<img height=\"20\" src=\"https:\/\/utsau.au1.qualtrics.com\/CP\/Graphic.php?IM=IM_6rlif8EI7JoAdQq\" style=\"height: 20px; width: 133px; float: left;\" width=\"133\" \/>&nbsp;Changes to my emotional state has impacted my relationships with my partner\/family members\/ friends"},"7":{"Display":"<img height=\"20\" src=\"https:\/\/utsau.au1.qualtrics.com\/CP\/Graphic.php?IM=IM_6rlif8EI7JoAdQq\" style=\"height: 20px; width: 133px; float: left;\" width=\"133\" \/>&nbsp;I feel I am a burden to my partner\/family members\/ friends"},"8":{"Display":"<img height=\"20\" src=\"https:\/\/utsau.au1.qualtrics.com\/CP\/Graphic.php?IM=IM_6rlif8EI7JoAdQq\" style=\"height: 20px; width: 133px; float: left;\" width=\"133\" \/>&nbsp;I struggle with feelings of guilt because of the impact on my partner\/family members\/ friends"},"9":{"Display":"<img height=\"20\" src=\"https:\/\/utsau.au1.qualtrics.com\/CP\/Graphic.php?IM=IM_6rlif8EI7JoAdQq\" style=\"height: 20px; width: 133px; float: left;\" width=\"133\" \/>&nbsp;My partner\/family members\/ friends has taken on more at home (e.g. daily tasks, financial decisions)"}},"Configuration":{"ChoiceColumnWidthPixels":334,"QuestionDescriptionOption":"UseText","RepeatHeaders":"none"},"DataExportTag":"Rel_Dif","DataVisibility":{"Hidden":false,"Private":false},"DefaultChoices":false,"GradingData":[],"Language":[],"NextAnswerId":3,"NextChoiceId":10,"NumberOfQuestions":2,"QuestionDescription":"For each item, please select \u2018no\u2019 or 'yes indicating if you experienced the difficulty. If \u2018yes\u2019...","QuestionJS":"Qualtrics.SurveyEngine.addOnload(function()\n{\n\t\/*Place your JavaScript here to run when the page loads*\/\n\n});\n\nQualtrics.SurveyEngine.addOnReady(function()\n{\n\t\tvar $jq = jQuery.noConflict();\n$jq('.Headings .c1').html('<strong>CRCI Related Difficulties<\/strong><br \/> In the past month, <em>because of your CRCI<\/em>, did you experience any of the following difficulties?');\n\n\n});\n\nQualtrics.SurveyEngine.addOnUnload(function()\n{\n\t\/*Place your JavaScript here to run when the page is unloaded*\/\n\n});","QuestionText":"<span style=\"font-size:16px;\">For each item, please select <em>\u2018no\u2019 or 'yes<\/em> indicating if you experienced the difficulty. If \u2018yes\u2019 then please select the response that best describes how you feel that you have been in need of help or support regarding the<u><em> CRCI-related issue<\/em><\/u> <strong>OVER THE LAST MONTH<\/strong>.<br>\n<br>\nThe response options are described below:<\/span>\n<ol>\n\t<li><span style=\"font-size:16px;\"><em><strong><u>I do not need any additional support<\/u><\/strong>&nbsp;<\/em>= applicable to me but I don\u2019t need help or support for this issue<\/span><\/li>\n\t<li><span style=\"font-size:16px;\"><u><em><strong>My need for support for is satisfied<\/strong><\/em><\/u>&nbsp;= I experience this difficulty, but I receive adequate help or support<\/span><\/li>\n\t<li><span style=\"font-size:16px;\"><em><strong><u>I have a low need for additional support<\/u><\/strong>&nbsp;<\/em>= I experience this difficulty and need some need help or support<\/span><\/li>\n\t<li><span style=\"font-size:16px;\"><u><strong><em>I have a moderate need for additional support<\/em><\/strong><\/u>&nbsp;= I experience this difficulty and need a moderate amount of help or support<\/span><\/li>\n\t<li><span style=\"font-size:16px;\"><u><strong><em>I have a high need for additional support<\/em><\/strong><\/u>&nbsp;= I experience this difficulty and need a high amount of help or support<\/span><\/li>\n<\/ol>","QuestionText_Unsafe":"<span style=\"font-size:16px;\">For each item, please select <em>\u2018no\u2019 or 'yes<\/em> indicating if you experienced the difficulty. If \u2018yes\u2019 then please select the response that best describes how you feel that you have been in need of help or support regarding the<u><em> CRCI-related issue<\/em><\/u> <strong>OVER THE LAST MONTH<\/strong>.<br>\n<br>\nThe response options are described below:<\/span>\n<ol>\n\t<li><span style=\"font-size:16px;\"><em><strong><u>I do not need any support for this difficulty<\/u><\/strong> <\/em>= applicable to me but I don\u2019t need help or support for this issue<\/span><\/li>\n\t<li><span style=\"font-size:16px;\"><u><em><strong>My need for support for this difficulty is satisfied<\/strong><\/em><\/u> = I experience this difficulty, but I receive adequate help or support<\/span><\/li>\n\t<li><span style=\"font-size:16px;\"><em><strong><u>I have a low need for support for this difficulty<\/u><\/strong> <\/em>= I experience this difficulty and need some need help or support<\/span><\/li>\n\t<li><span style=\"font-size:16px;\"><u><strong><em>I have a moderate need for support for this difficulty<\/em><\/strong><\/u> = I experience this difficulty and need a moderate amount of help or support<\/span><\/li>\n\t<li><span style=\"font-size:16px;\"><u><strong><em>I have a high need for support for this difficulty<\/em><\/strong><\/u> = I experience this difficulty and need a high amount of help or support<\/span><\/li>\n<\/ol>","QuestionType":"SBS","Selector":"SBSMatrix","Validation":{"Settings":{"ForceResponse":"OFF","ForceResponseType":"ON","Type":"CustomValidation","CustomValidation":{"Logic":{"0":{"0":{"ChoiceLocator":"q:\/\/QID159%231\/SelectableChoice\/1\/2","Description":"<span class=\"ConjDesc\">If<\/span> <span class=\"QuestionDesc\">For each item, please select \u2018no\u2019 or 'yes indicating if you experienced the difficulty. If \u2018yes\u2019...<\/span> <span class=\"LeftOpDesc\">&lt;img height=\"20\" src=\"https:\/\/utsau.au1.qualtrics.com\/CP\/Graphic.php?IM=IM_6rlif8EI7JoAdQq\" style=\"height: 20px; width: 133px; float: left;\" width=\"133\" \/&gt;&amp;nbsp;I have trouble remembering important events for my partner\/family members\/ friends (e.g. appointments, birthdays) - &lt;span style=\"color:#ffffff;\"&gt;.&lt;\/span&gt; - Yes<\/span> <span class=\"OpDesc\">Is Selected<\/span> ","LeftOperand":"q:\/\/QID159%231\/SelectableChoice\/1\/2","LogicType":"Question","Operator":"Selected","QuestionID":"QID159","QuestionIDFromLocator":"QID159#1","QuestionIsInLoop":"no","Type":"Expression"},"1":{"ChoiceLocator":"q:\/\/QID159%232\/SelectedAnswerRecode\/1","Conjuction":"And","Description":"<span class=\"ConjDesc\">And<\/span> <span class=\"QuestionDesc\">For each item, please select \u2018no\u2019 or 'yes indicating if you experienced the difficulty. If \u2018yes\u2019...<\/span> <span class=\"LeftOpDesc\">&lt;img height=\"20\" src=\"https:\/\/utsau.au1.qualtrics.com\/CP\/Graphic.php?IM=IM_6rlif8EI7JoAdQq\" style=\"height: 20px; width: 133px; float: left;\" width=\"133\" \/&gt;&amp;nbsp;I have trouble remembering important events for my partner\/family members\/ friends (e.g. appointments, birthdays) - &lt;strong&gt;Your Unmet Needs&lt;\/strong&gt;&lt;br \/&gt;\nIf yes, how much support do you need?<\/span> <span class=\"OpDesc\">Is Not Empty<\/span> ","LeftOperand":"q:\/\/QID159%232\/SelectedAnswerRecode\/1","LogicType":"Question","Operator":"NotEmpty","QuestionID":"QID159","QuestionIDFromLocator":"QID159#2","QuestionIsInLoop":"no","Type":"Expression"},"2":{"ChoiceLocator":"q:\/\/QID159%231\/SelectableChoice\/1\/1","Conjuction":"Or","Description":"<span class=\"ConjDesc\">Or<\/span> <span class=\"QuestionDesc\">For each item, please select \u2018no\u2019 or 'yes indicating if you experienced the difficulty. If \u2018yes\u2019...<\/span> <span class=\"LeftOpDesc\">&lt;img height=\"20\" src=\"https:\/\/utsau.au1.qualtrics.com\/CP\/Graphic.php?IM=IM_6rlif8EI7JoAdQq\" style=\"height: 20px; width: 133px; float: left;\" width=\"133\" \/&gt;&amp;nbsp;I have trouble remembering important events for my partner\/family members\/ friends (e.g. appointments, birthdays) - &lt;span style=\"color:#ffffff;\"&gt;.&lt;\/span&gt; - No<\/span> <span class=\"OpDesc\">Is Selected<\/span> ","LeftOperand":"q:\/\/QID159%231\/SelectableChoice\/1\/1","LogicType":"Question","Operator":"Selected","QuestionID":"QID159","QuestionIDFromLocator":"QID159#1","QuestionIsInLoop":"no","Type":"Expression"},"Type":"If"},"1":{"0":{"ChoiceLocator":"q:\/\/QID159%231\/SelectableChoice\/2\/2","Description":"<span class=\"ConjDesc\">If<\/span> <span class=\"QuestionDesc\">For each item, please select \u2018no\u2019 or 'yes indicating if you experienced the difficulty. If \u2018yes\u2019...<\/span> <span class=\"LeftOpDesc\">&lt;img height=\"20\" src=\"https:\/\/utsau.au1.qualtrics.com\/CP\/Graphic.php?IM=IM_6rlif8EI7JoAdQq\" style=\"height: 20px; width: 133px; float: left;\" width=\"133\" \/&gt;&amp;nbsp;I have trouble keeping up with the requirements of being a partner\/family member\/friend - &lt;span style=\"color:#ffffff;\"&gt;.&lt;\/span&gt; - Yes<\/span> <span class=\"OpDesc\">Is Selected<\/span> ","LeftOperand":"q:\/\/QID159%231\/SelectableChoice\/2\/2","LogicType":"Question","Operator":"Selected","QuestionID":"QID159","QuestionIDFromLocator":"QID159#1","QuestionIsInLoop":"no","Type":"Expression"},"1":{"ChoiceLocator":"q:\/\/QID159%232\/SelectedAnswerRecode\/2","Conjuction":"And","Description":"<span class=\"ConjDesc\">And<\/span> <span class=\"QuestionDesc\">For each item, please select \u2018no\u2019 or 'yes indicating if you experienced the difficulty. If \u2018yes\u2019...<\/span> <span class=\"LeftOpDesc\">&lt;img height=\"20\" src=\"https:\/\/utsau.au1.qualtrics.com\/CP\/Graphic.php?IM=IM_6rlif8EI7JoAdQq\" style=\"height: 20px; width: 133px; float: left;\" width=\"133\" \/&gt;&amp;nbsp;I have trouble keeping up with the requirements of being a partner\/family member\/friend - &lt;strong&gt;Your Unmet Needs&lt;\/strong&gt;&lt;br \/&gt;\nIf yes, how much support do you need?<\/span> <span class=\"OpDesc\">Is Not Empty<\/span> ","LeftOperand":"q:\/\/QID159%232\/SelectedAnswerRecode\/2","LogicType":"Question","Operator":"NotEmpty","QuestionID":"QID159","QuestionIDFromLocator":"QID159#2","QuestionIsInLoop":"no","Type":"Expression"},"2":{"ChoiceLocator":"q:\/\/QID159%231\/SelectableChoice\/2\/1","Conjuction":"Or","Description":"<span class=\"ConjDesc\">Or<\/span> <span class=\"QuestionDesc\">For each item, please select \u2018no\u2019 or 'yes indicating if you experienced the difficulty. If \u2018yes\u2019...<\/span> <span class=\"LeftOpDesc\">&lt;img height=\"20\" src=\"https:\/\/utsau.au1.qualtrics.com\/CP\/Graphic.php?IM=IM_6rlif8EI7JoAdQq\" style=\"height: 20px; width: 133px; float: left;\" width=\"133\" \/&gt;&amp;nbsp;I have trouble keeping up with the requirements of being a partner\/family member\/friend - &lt;span style=\"color:#ffffff;\"&gt;.&lt;\/span&gt; - No<\/span> <span class=\"OpDesc\">Is Selected<\/span> ","LeftOperand":"q:\/\/QID159%231\/SelectableChoice\/2\/1","LogicType":"Question","Operator":"Selected","QuestionID":"QID159","QuestionIDFromLocator":"QID159#1","QuestionIsInLoop":"no","Type":"Expression"},"Type":"AndIf"},"2":{"0":{"ChoiceLocator":"q:\/\/QID159%231\/SelectableChoice\/3\/2","Description":"<span class=\"ConjDesc\">If<\/span> <span class=\"QuestionDesc\">For each item, please select \u2018no\u2019 or 'yes indicating if you experienced the difficulty. If \u2018yes\u2019...<\/span> <span class=\"LeftOpDesc\">&lt;img height=\"20\" src=\"https:\/\/utsau.au1.qualtrics.com\/CP\/Graphic.php?IM=IM_6rlif8EI7JoAdQq\" style=\"height: 20px; width: 133px; float: left;\" width=\"133\" \/&gt;&amp;nbsp;I am concerned that a partner\/family member\/friend will joke about my forgetfulness - &lt;span style=\"color:#ffffff;\"&gt;.&lt;\/span&gt; - Yes<\/span> <span class=\"OpDesc\">Is Selected<\/span> ","LeftOperand":"q:\/\/QID159%231\/SelectableChoice\/3\/2","LogicType":"Question","Operator":"Selected","QuestionID":"QID159","QuestionIDFromLocator":"QID159#1","QuestionIsInLoop":"no","Type":"Expression"},"1":{"ChoiceLocator":"q:\/\/QID159%232\/SelectedAnswerRecode\/3","Conjuction":"And","Description":"<span class=\"ConjDesc\">And<\/span> <span class=\"QuestionDesc\">For each item, please select \u2018no\u2019 or 'yes indicating if you experienced the difficulty. If \u2018yes\u2019...<\/span> <span class=\"LeftOpDesc\">&lt;img height=\"20\" src=\"https:\/\/utsau.au1.qualtrics.com\/CP\/Graphic.php?IM=IM_6rlif8EI7JoAdQq\" style=\"height: 20px; width: 133px; float: left;\" width=\"133\" \/&gt;&amp;nbsp;I am concerned that a partner\/family member\/friend will joke about my forgetfulness - &lt;strong&gt;Your Unmet Needs&lt;\/strong&gt;&lt;br \/&gt;\nIf yes, how much support do you need?<\/span> <span class=\"OpDesc\">Is Not Empty<\/span> ","LeftOperand":"q:\/\/QID159%232\/SelectedAnswerRecode\/3","LogicType":"Question","Operator":"NotEmpty","QuestionID":"QID159","QuestionIDFromLocator":"QID159#2","QuestionIsInLoop":"no","Type":"Expression"},"2":{"ChoiceLocator":"q:\/\/QID159%231\/SelectableChoice\/3\/1","Conjuction":"Or","Description":"<span class=\"ConjDesc\">Or<\/span> <span class=\"QuestionDesc\">For each item, please select \u2018no\u2019 or 'yes indicating if you experienced the difficulty. If \u2018yes\u2019...<\/span> <span class=\"LeftOpDesc\">&lt;img height=\"20\" src=\"https:\/\/utsau.au1.qualtrics.com\/CP\/Graphic.php?IM=IM_6rlif8EI7JoAdQq\" style=\"height: 20px; width: 133px; float: left;\" width=\"133\" \/&gt;&amp;nbsp;I am concerned that a partner\/family member\/friend will joke about my forgetfulness - &lt;span style=\"color:#ffffff;\"&gt;.&lt;\/span&gt; - No<\/span> <span class=\"OpDesc\">Is Selected<\/span> ","LeftOperand":"q:\/\/QID159%231\/SelectableChoice\/3\/1","LogicType":"Question","Operator":"Selected","QuestionID":"QID159","QuestionIDFromLocator":"QID159#1","QuestionIsInLoop":"no","Type":"Expression"},"Type":"AndIf"},"3":{"0":{"ChoiceLocator":"q:\/\/QID159%231\/SelectableChoice\/4\/2","Description":"<span class=\"ConjDesc\">If<\/span> <span class=\"QuestionDesc\">For each item, please select \u2018no\u2019 or 'yes indicating if you experienced the difficulty. If \u2018yes\u2019...<\/span> <span class=\"LeftOpDesc\">&lt;img height=\"20\" src=\"https:\/\/utsau.au1.qualtrics.com\/CP\/Graphic.php?IM=IM_6rlif8EI7JoAdQq\" style=\"height: 20px; width: 133px; float: left;\" width=\"133\" \/&gt;&amp;nbsp;I have trouble managing the pressures of being a partner\/family member\/friends - &lt;span style=\"color:#ffffff;\"&gt;.&lt;\/span&gt; - Yes<\/span> <span class=\"OpDesc\">Is Selected<\/span> ","LeftOperand":"q:\/\/QID159%231\/SelectableChoice\/4\/2","LogicType":"Question","Operator":"Selected","QuestionID":"QID159","QuestionIDFromLocator":"QID159#1","QuestionIsInLoop":"no","Type":"Expression"},"1":{"ChoiceLocator":"q:\/\/QID159%232\/SelectedAnswerRecode\/4","Conjuction":"And","Description":"<span class=\"ConjDesc\">And<\/span> <span class=\"QuestionDesc\">For each item, please select \u2018no\u2019 or 'yes indicating if you experienced the difficulty. If \u2018yes\u2019...<\/span> <span class=\"LeftOpDesc\">&lt;img height=\"20\" src=\"https:\/\/utsau.au1.qualtrics.com\/CP\/Graphic.php?IM=IM_6rlif8EI7JoAdQq\" style=\"height: 20px; width: 133px; float: left;\" width=\"133\" \/&gt;&amp;nbsp;I have trouble managing the pressures of being a partner\/family member\/friends - &lt;strong&gt;Your Unmet Needs&lt;\/strong&gt;&lt;br \/&gt;\nIf yes, how much support do you need?<\/span> <span class=\"OpDesc\">Is Not Empty<\/span> ","LeftOperand":"q:\/\/QID159%232\/SelectedAnswerRecode\/4","LogicType":"Question","Operator":"NotEmpty","QuestionID":"QID159","QuestionIDFromLocator":"QID159#2","QuestionIsInLoop":"no","Type":"Expression"},"2":{"ChoiceLocator":"q:\/\/QID159%231\/SelectableChoice\/4\/1","Conjuction":"Or","Description":"<span class=\"ConjDesc\">Or<\/span> <span class=\"QuestionDesc\">For each item, please select \u2018no\u2019 or 'yes indicating if you experienced the difficulty. If \u2018yes\u2019...<\/span> <span class=\"LeftOpDesc\">&lt;img height=\"20\" src=\"https:\/\/utsau.au1.qualtrics.com\/CP\/Graphic.php?IM=IM_6rlif8EI7JoAdQq\" style=\"height: 20px; width: 133px; float: left;\" width=\"133\" \/&gt;&amp;nbsp;I have trouble managing the pressures of being a partner\/family member\/friends - &lt;span style=\"color:#ffffff;\"&gt;.&lt;\/span&gt; - No<\/span> <span class=\"OpDesc\">Is Selected<\/span> ","LeftOperand":"q:\/\/QID159%231\/SelectableChoice\/4\/1","LogicType":"Question","Operator":"Selected","QuestionID":"QID159","QuestionIDFromLocator":"QID159#1","QuestionIsInLoop":"no","Type":"Expression"},"Type":"AndIf"},"4":{"0":{"ChoiceLocator":"q:\/\/QID159%231\/SelectableChoice\/5\/2","Description":"<span class=\"ConjDesc\">If<\/span> <span class=\"QuestionDesc\">For each item, please select \u2018no\u2019 or 'yes indicating if you experienced the difficulty. If \u2018yes\u2019...<\/span> <span class=\"LeftOpDesc\">&lt;img height=\"20\" src=\"https:\/\/utsau.au1.qualtrics.com\/CP\/Graphic.php?IM=IM_6rlif8EI7JoAdQq\" style=\"height: 20px; width: 133px; float: left;\" width=\"133\" \/&gt;&amp;nbsp;My partner\/family members\/friends have difficulty understanding some things I do or struggle with - &lt;span style=\"color:#ffffff;\"&gt;.&lt;\/span&gt; - Yes<\/span> <span class=\"OpDesc\">Is Selected<\/span> ","LeftOperand":"q:\/\/QID159%231\/SelectableChoice\/5\/2","LogicType":"Question","Operator":"Selected","QuestionID":"QID159","QuestionIDFromLocator":"QID159#1","QuestionIsInLoop":"no","Type":"Expression"},"1":{"ChoiceLocator":"q:\/\/QID159%232\/SelectedAnswerRecode\/5","Conjuction":"And","Description":"<span class=\"ConjDesc\">And<\/span> <span class=\"QuestionDesc\">For each item, please select \u2018no\u2019 or 'yes indicating if you experienced the difficulty. If \u2018yes\u2019...<\/span> <span class=\"LeftOpDesc\">&lt;img height=\"20\" src=\"https:\/\/utsau.au1.qualtrics.com\/CP\/Graphic.php?IM=IM_6rlif8EI7JoAdQq\" style=\"height: 20px; width: 133px; float: left;\" width=\"133\" \/&gt;&amp;nbsp;My partner\/family members\/friends have difficulty understanding some things I do or struggle with - &lt;strong&gt;Your Unmet Needs&lt;\/strong&gt;&lt;br \/&gt;\nIf yes, how much support do you need?<\/span> <span class=\"OpDesc\">Is Not Empty<\/span> ","LeftOperand":"q:\/\/QID159%232\/SelectedAnswerRecode\/5","LogicType":"Question","Operator":"NotEmpty","QuestionID":"QID159","QuestionIDFromLocator":"QID159#2","QuestionIsInLoop":"no","Type":"Expression"},"2":{"ChoiceLocator":"q:\/\/QID159%231\/SelectableChoice\/5\/1","Conjuction":"Or","Description":"<span class=\"ConjDesc\">Or<\/span> <span class=\"QuestionDesc\">For each item, please select \u2018no\u2019 or 'yes indicating if you experienced the difficulty. If \u2018yes\u2019...<\/span> <span class=\"LeftOpDesc\">&lt;img height=\"20\" src=\"https:\/\/utsau.au1.qualtrics.com\/CP\/Graphic.php?IM=IM_6rlif8EI7JoAdQq\" style=\"height: 20px; width: 133px; float: left;\" width=\"133\" \/&gt;&amp;nbsp;My partner\/family members\/friends have difficulty understanding some things I do or struggle with - &lt;span style=\"color:#ffffff;\"&gt;.&lt;\/span&gt; - No<\/span> <span class=\"OpDesc\">Is Selected<\/span> ","LeftOperand":"q:\/\/QID159%231\/SelectableChoice\/5\/1","LogicType":"Question","Operator":"Selected","QuestionID":"QID159","QuestionIDFromLocator":"QID159#1","QuestionIsInLoop":"no","Type":"Expression"},"Type":"AndIf"},"5":{"0":{"ChoiceLocator":"q:\/\/QID159%231\/SelectableChoice\/6\/2","Description":"<span class=\"ConjDesc\">If<\/span> <span class=\"QuestionDesc\">For each item, please select \u2018no\u2019 or 'yes indicating if you experienced the difficulty. If \u2018yes\u2019...<\/span> <span class=\"LeftOpDesc\">&lt;img height=\"20\" src=\"https:\/\/utsau.au1.qualtrics.com\/CP\/Graphic.php?IM=IM_6rlif8EI7JoAdQq\" style=\"height: 20px; width: 133px; float: left;\" width=\"133\" \/&gt;&amp;nbsp;There is a change in the dynamic of my relationship(s) with my partner\/family members\/ friends - &lt;span style=\"color:#ffffff;\"&gt;.&lt;\/span&gt; - Yes<\/span> <span class=\"OpDesc\">Is Selected<\/span> ","LeftOperand":"q:\/\/QID159%231\/SelectableChoice\/6\/2","LogicType":"Question","Operator":"Selected","QuestionID":"QID159","QuestionIDFromLocator":"QID159#1","QuestionIsInLoop":"no","Type":"Expression"},"1":{"ChoiceLocator":"q:\/\/QID159%232\/SelectedAnswerRecode\/6","Conjuction":"And","Description":"<span class=\"ConjDesc\">And<\/span> <span class=\"QuestionDesc\">For each item, please select \u2018no\u2019 or 'yes indicating if you experienced the difficulty. If \u2018yes\u2019...<\/span> <span class=\"LeftOpDesc\">&lt;img height=\"20\" src=\"https:\/\/utsau.au1.qualtrics.com\/CP\/Graphic.php?IM=IM_6rlif8EI7JoAdQq\" style=\"height: 20px; width: 133px; float: left;\" width=\"133\" \/&gt;&amp;nbsp;There is a change in the dynamic of my relationship(s) with my partner\/family members\/ friends - &lt;strong&gt;Your Unmet Needs&lt;\/strong&gt;&lt;br \/&gt;\nIf yes, how much support do you need?<\/span> <span class=\"OpDesc\">Is Not Empty<\/span> ","LeftOperand":"q:\/\/QID159%232\/SelectedAnswerRecode\/6","LogicType":"Question","Operator":"NotEmpty","QuestionID":"QID159","QuestionIDFromLocator":"QID159#2","QuestionIsInLoop":"no","Type":"Expression"},"2":{"ChoiceLocator":"q:\/\/QID159%231\/SelectableChoice\/6\/1","Conjuction":"Or","Description":"<span class=\"ConjDesc\">Or<\/span> <span class=\"QuestionDesc\">For each item, please select \u2018no\u2019 or 'yes indicating if you experienced the difficulty. If \u2018yes\u2019...<\/span> <span class=\"LeftOpDesc\">&lt;img height=\"20\" src=\"https:\/\/utsau.au1.qualtrics.com\/CP\/Graphic.php?IM=IM_6rlif8EI7JoAdQq\" style=\"height: 20px; width: 133px; float: left;\" width=\"133\" \/&gt;&amp;nbsp;There is a change in the dynamic of my relationship(s) with my partner\/family members\/ friends - &lt;span style=\"color:#ffffff;\"&gt;.&lt;\/span&gt; - No<\/span> <span class=\"OpDesc\">Is Selected<\/span> ","LeftOperand":"q:\/\/QID159%231\/SelectableChoice\/6\/1","LogicType":"Question","Operator":"Selected","QuestionID":"QID159","QuestionIDFromLocator":"QID159#1","QuestionIsInLoop":"no","Type":"Expression"},"Type":"AndIf"},"6":{"0":{"ChoiceLocator":"q:\/\/QID159%231\/SelectableChoice\/12\/2","Description":"<span class=\"ConjDesc\">If<\/span> <span class=\"QuestionDesc\">For each item, please select \u2018no\u2019 or 'yes indicating if you experienced the difficulty. If \u2018yes\u2019...<\/span> <span class=\"LeftOpDesc\">&lt;img height=\"20\" src=\"https:\/\/utsau.au1.qualtrics.com\/CP\/Graphic.php?IM=IM_6rlif8EI7JoAdQq\" style=\"height: 20px; width: 133px; float: left;\" width=\"133\" \/&gt;&amp;nbsp;Changes to my emotional state has impacted my relationships with my partner\/family members\/ friends - &lt;span style=\"color:#ffffff;\"&gt;.&lt;\/span&gt; - Yes<\/span> <span class=\"OpDesc\">Is Selected<\/span> ","LeftOperand":"q:\/\/QID159%231\/SelectableChoice\/12\/2","LogicType":"Question","Operator":"Selected","QuestionID":"QID159","QuestionIDFromLocator":"QID159#1","QuestionIsInLoop":"no","Type":"Expression"},"1":{"ChoiceLocator":"q:\/\/QID159%232\/SelectedAnswerRecode\/12","Conjuction":"And","Description":"<span class=\"ConjDesc\">And<\/span> <span class=\"QuestionDesc\">For each item, please select \u2018no\u2019 or 'yes indicating if you experienced the difficulty. If \u2018yes\u2019...<\/span> <span class=\"LeftOpDesc\">&lt;img height=\"20\" src=\"https:\/\/utsau.au1.qualtrics.com\/CP\/Graphic.php?IM=IM_6rlif8EI7JoAdQq\" style=\"height: 20px; width: 133px; float: left;\" width=\"133\" \/&gt;&amp;nbsp;Changes to my emotional state has impacted my relationships with my partner\/family members\/ friends - &lt;strong&gt;Your Unmet Needs&lt;\/strong&gt;&lt;br \/&gt;\nIf yes, how much support do you need?<\/span> <span class=\"OpDesc\">Is Not Empty<\/span> ","LeftOperand":"q:\/\/QID159%232\/SelectedAnswerRecode\/12","LogicType":"Question","Operator":"NotEmpty","QuestionID":"QID159","QuestionIDFromLocator":"QID159#2","QuestionIsInLoop":"no","Type":"Expression"},"2":{"ChoiceLocator":"q:\/\/QID159%231\/SelectableChoice\/12\/1","Conjuction":"Or","Description":"<span class=\"ConjDesc\">Or<\/span> <span class=\"QuestionDesc\">For each item, please select \u2018no\u2019 or 'yes indicating if you experienced the difficulty. If \u2018yes\u2019...<\/span> <span class=\"LeftOpDesc\">&lt;img height=\"20\" src=\"https:\/\/utsau.au1.qualtrics.com\/CP\/Graphic.php?IM=IM_6rlif8EI7JoAdQq\" style=\"height: 20px; width: 133px; float: left;\" width=\"133\" \/&gt;&amp;nbsp;Changes to my emotional state has impacted my relationships with my partner\/family members\/ friends - &lt;span style=\"color:#ffffff;\"&gt;.&lt;\/span&gt; - No<\/span> <span class=\"OpDesc\">Is Selected<\/span> ","LeftOperand":"q:\/\/QID159%231\/SelectableChoice\/12\/1","LogicType":"Question","Operator":"Selected","QuestionID":"QID159","QuestionIDFromLocator":"QID159#1","QuestionIsInLoop":"no","Type":"Expression"},"Type":"AndIf"},"7":{"0":{"ChoiceLocator":"q:\/\/QID159%231\/SelectableChoice\/13\/2","Description":"<span class=\"ConjDesc\">If<\/span> <span class=\"QuestionDesc\">For each item, please select \u2018no\u2019 or 'yes indicating if you experienced the difficulty. If \u2018yes\u2019...<\/span> <span class=\"LeftOpDesc\">&lt;img height=\"20\" src=\"https:\/\/utsau.au1.qualtrics.com\/CP\/Graphic.php?IM=IM_6rlif8EI7JoAdQq\" style=\"height: 20px; width: 133px; float: left;\" width=\"133\" \/&gt;&amp;nbsp;I feel I am a burden to my partner\/family members\/ friends - &lt;span style=\"color:#ffffff;\"&gt;.&lt;\/span&gt; - Yes<\/span> <span class=\"OpDesc\">Is Selected<\/span> ","LeftOperand":"q:\/\/QID159%231\/SelectableChoice\/13\/2","LogicType":"Question","Operator":"Selected","QuestionID":"QID159","QuestionIDFromLocator":"QID159#1","QuestionIsInLoop":"no","Type":"Expression"},"1":{"ChoiceLocator":"q:\/\/QID159%232\/SelectedAnswerRecode\/13","Conjuction":"And","Description":"<span class=\"ConjDesc\">And<\/span> <span class=\"QuestionDesc\">For each item, please select \u2018no\u2019 or 'yes indicating if you experienced the difficulty. If \u2018yes\u2019...<\/span> <span class=\"LeftOpDesc\">&lt;img height=\"20\" src=\"https:\/\/utsau.au1.qualtrics.com\/CP\/Graphic.php?IM=IM_6rlif8EI7JoAdQq\" style=\"height: 20px; width: 133px; float: left;\" width=\"133\" \/&gt;&amp;nbsp;I feel I am a burden to my partner\/family members\/ friends - &lt;strong&gt;Your Unmet Needs&lt;\/strong&gt;&lt;br \/&gt;\nIf yes, how much support do you need?<\/span> <span class=\"OpDesc\">Is Not Empty<\/span> ","LeftOperand":"q:\/\/QID159%232\/SelectedAnswerRecode\/13","LogicType":"Question","Operator":"NotEmpty","QuestionID":"QID159","QuestionIDFromLocator":"QID159#2","QuestionIsInLoop":"no","Type":"Expression"},"2":{"ChoiceLocator":"q:\/\/QID159%231\/SelectableChoice\/13\/1","Conjuction":"Or","Description":"<span class=\"ConjDesc\">Or<\/span> <span class=\"QuestionDesc\">For each item, please select \u2018no\u2019 or 'yes indicating if you experienced the difficulty. If \u2018yes\u2019...<\/span> <span class=\"LeftOpDesc\">&lt;img height=\"20\" src=\"https:\/\/utsau.au1.qualtrics.com\/CP\/Graphic.php?IM=IM_6rlif8EI7JoAdQq\" style=\"height: 20px; width: 133px; float: left;\" width=\"133\" \/&gt;&amp;nbsp;I feel I am a burden to my partner\/family members\/ friends - &lt;span style=\"color:#ffffff;\"&gt;.&lt;\/span&gt; - No<\/span> <span class=\"OpDesc\">Is Selected<\/span> ","LeftOperand":"q:\/\/QID159%231\/SelectableChoice\/13\/1","LogicType":"Question","Operator":"Selected","QuestionID":"QID159","QuestionIDFromLocator":"QID159#1","QuestionIsInLoop":"no","Type":"Expression"},"Type":"AndIf"},"8":{"0":{"ChoiceLocator":"q:\/\/QID159%231\/SelectableChoice\/14\/2","Description":"<span class=\"ConjDesc\">If<\/span> <span class=\"QuestionDesc\">For each item, please select \u2018no\u2019 or 'yes indicating if you experienced the difficulty. If \u2018yes\u2019...<\/span> <span class=\"LeftOpDesc\">&lt;img height=\"20\" src=\"https:\/\/utsau.au1.qualtrics.com\/CP\/Graphic.php?IM=IM_6rlif8EI7JoAdQq\" style=\"height: 20px; width: 133px; float: left;\" width=\"133\" \/&gt;&amp;nbsp;I struggle with feelings of guilt because of the impact on my partner\/family members\/ friends - &lt;span style=\"color:#ffffff;\"&gt;.&lt;\/span&gt; - Yes<\/span> <span class=\"OpDesc\">Is Selected<\/span> ","LeftOperand":"q:\/\/QID159%231\/SelectableChoice\/14\/2","LogicType":"Question","Operator":"Selected","QuestionID":"QID159","QuestionIDFromLocator":"QID159#1","QuestionIsInLoop":"no","Type":"Expression"},"1":{"ChoiceLocator":"q:\/\/QID159%232\/SelectedAnswerRecode\/14","Conjuction":"And","Description":"<span class=\"ConjDesc\">And<\/span> <span class=\"QuestionDesc\">For each item, please select \u2018no\u2019 or 'yes indicating if you experienced the difficulty. If \u2018yes\u2019...<\/span> <span class=\"LeftOpDesc\">&lt;img height=\"20\" src=\"https:\/\/utsau.au1.qualtrics.com\/CP\/Graphic.php?IM=IM_6rlif8EI7JoAdQq\" style=\"height: 20px; width: 133px; float: left;\" width=\"133\" \/&gt;&amp;nbsp;I struggle with feelings of guilt because of the impact on my partner\/family members\/ friends - &lt;strong&gt;Your Unmet Needs&lt;\/strong&gt;&lt;br \/&gt;\nIf yes, how much support do you need?<\/span> <span class=\"OpDesc\">Is Not Empty<\/span> ","LeftOperand":"q:\/\/QID159%232\/SelectedAnswerRecode\/14","LogicType":"Question","Operator":"NotEmpty","QuestionID":"QID159","QuestionIDFromLocator":"QID159#2","QuestionIsInLoop":"no","Type":"Expression"},"2":{"ChoiceLocator":"q:\/\/QID159%231\/SelectableChoice\/14\/1","Conjuction":"Or","Description":"<span class=\"ConjDesc\">Or<\/span> <span class=\"QuestionDesc\">For each item, please select \u2018no\u2019 or 'yes indicating if you experienced the difficulty. If \u2018yes\u2019...<\/span> <span class=\"LeftOpDesc\">&lt;img height=\"20\" src=\"https:\/\/utsau.au1.qualtrics.com\/CP\/Graphic.php?IM=IM_6rlif8EI7JoAdQq\" style=\"height: 20px; width: 133px; float: left;\" width=\"133\" \/&gt;&amp;nbsp;I struggle with feelings of guilt because of the impact on my partner\/family members\/ friends - &lt;span style=\"color:#ffffff;\"&gt;.&lt;\/span&gt; - No<\/span> <span class=\"OpDesc\">Is Selected<\/span> ","LeftOperand":"q:\/\/QID159%231\/SelectableChoice\/14\/1","LogicType":"Question","Operator":"Selected","QuestionID":"QID159","QuestionIDFromLocator":"QID159#1","QuestionIsInLoop":"no","Type":"Expression"},"Type":"AndIf"},"9":{"0":{"ChoiceLocator":"q:\/\/QID159%231\/SelectableChoice\/15\/2","Description":"<span class=\"ConjDesc\">If<\/span> <span class=\"QuestionDesc\">For each item, please select \u2018no\u2019 or 'yes indicating if you experienced the difficulty. If \u2018yes\u2019...<\/span> <span class=\"LeftOpDesc\">&lt;img height=\"20\" src=\"https:\/\/utsau.au1.qualtrics.com\/CP\/Graphic.php?IM=IM_6rlif8EI7JoAdQq\" style=\"height: 20px; width: 133px; float: left;\" width=\"133\" \/&gt;&amp;nbsp;My partner\/family members\/ friends has taken on more at home (e.g. daily tasks, financial decisions) - &lt;span style=\"color:#ffffff;\"&gt;.&lt;\/span&gt; - Yes<\/span> <span class=\"OpDesc\">Is Selected<\/span> ","LeftOperand":"q:\/\/QID159%231\/SelectableChoice\/15\/2","LogicType":"Question","Operator":"Selected","QuestionID":"QID159","QuestionIDFromLocator":"QID159#1","QuestionIsInLoop":"no","Type":"Expression"},"1":{"ChoiceLocator":"q:\/\/QID159%232\/SelectedAnswerRecode\/15","Conjuction":"And","Description":"<span class=\"ConjDesc\">And<\/span> <span class=\"QuestionDesc\">For each item, please select \u2018no\u2019 or 'yes indicating if you experienced the difficulty. If \u2018yes\u2019...<\/span> <span class=\"LeftOpDesc\">&lt;img height=\"20\" src=\"https:\/\/utsau.au1.qualtrics.com\/CP\/Graphic.php?IM=IM_6rlif8EI7JoAdQq\" style=\"height: 20px; width: 133px; float: left;\" width=\"133\" \/&gt;&amp;nbsp;My partner\/family members\/ friends has taken on more at home (e.g. daily tasks, financial decisions) - &lt;strong&gt;Your Unmet Needs&lt;\/strong&gt;&lt;br \/&gt;\nIf yes, how much support do you need?<\/span> <span class=\"OpDesc\">Is Not Empty<\/span> ","LeftOperand":"q:\/\/QID159%232\/SelectedAnswerRecode\/15","LogicType":"Question","Operator":"NotEmpty","QuestionID":"QID159","QuestionIDFromLocator":"QID159#2","QuestionIsInLoop":"no","Type":"Expression"},"2":{"ChoiceLocator":"q:\/\/QID159%231\/SelectableChoice\/15\/1","Conjuction":"Or","Description":"<span class=\"ConjDesc\">Or<\/span> <span class=\"QuestionDesc\">For each item, please select \u2018no\u2019 or 'yes indicating if you experienced the difficulty. If \u2018yes\u2019...<\/span> <span class=\"LeftOpDesc\">&lt;img height=\"20\" src=\"https:\/\/utsau.au1.qualtrics.com\/CP\/Graphic.php?IM=IM_6rlif8EI7JoAdQq\" style=\"height: 20px; width: 133px; float: left;\" width=\"133\" \/&gt;&amp;nbsp;My partner\/family members\/ friends has taken on more at home (e.g. daily tasks, financial decisions) - &lt;span style=\"color:#ffffff;\"&gt;.&lt;\/span&gt; - No<\/span> <span class=\"OpDesc\">Is Selected<\/span> ","LeftOperand":"q:\/\/QID159%231\/SelectableChoice\/15\/1","LogicType":"Question","Operator":"Selected","QuestionID":"QID159","QuestionIDFromLocator":"QID159#1","QuestionIsInLoop":"no","Type":"Expression"},"Type":"AndIf"},"Type":"BooleanExpression"},"Message":{"description":"Require response","libraryID":"UR_7UPH7AfIq1PWKEK","messageID":"MS_572LFgwbgW46WtE","subMessageID":"VE_FORCE_RESPONSE"}}}},"QuestionID":"QID3"}},{"SurveyID":"SV_7TYDSVOqbTx0ey2","Element":"SQ","PrimaryAttribute":"QID4","SecondaryAttribute":"For each item, please select \u2018no\u2019 or 'yes' indicating if you experienced the difficulty. If \u2018y","TertiaryAttribute":null,"Payload":{"AdditionalQuestions":{"1":{"Answers":{"1":{"Display":"No"},"2":{"Display":"Yes"}},"QuestionText":"<span style=\"color:#ffffff;\">.<\/span>","RecodeValues":[],"VariableNaming":[],"AnalyzeChoices":[],"QuestionType":"Matrix","Selector":"Likert","SubSelector":"SingleAnswer","ChoiceColumnWidthPixels":null,"Configuration":{"ChoiceColumnWidthPixels":223,"QuestionDescriptionOption":"UseText"},"DataExportTag":"Info_Needs#1","QuestionID":"QID4#1","Choices":{"1":{"Display":"<img height=\"20\" src=\"https:\/\/utsau.au1.qualtrics.com\/CP\/Graphic.php?IM=IM_6rlif8EI7JoAdQq\" width=\"133\" \/> I need to be informed about what things I can do to help myself manage or improve"},"2":{"Display":"<img height=\"20\" src=\"https:\/\/utsau.au1.qualtrics.com\/CP\/Graphic.php?IM=IM_6rlif8EI7JoAdQq\" width=\"133\" \/> I sometimes fear that I am losing my mind, going crazy, or that I am experiencing early signs of dementia"},"3":{"Display":"<img height=\"20\" src=\"https:\/\/utsau.au1.qualtrics.com\/CP\/Graphic.php?IM=IM_6rlif8EI7JoAdQq\" width=\"133\" \/> I need help finding or accessing resources (e.g. information sheets, brochures) that I can give to others (friends, family, employers) to help them understand CRCI"},"4":{"Display":"<img height=\"20\" src=\"https:\/\/utsau.au1.qualtrics.com\/CP\/Graphic.php?IM=IM_6rlif8EI7JoAdQq\" width=\"133\" \/> I need information about what to expect about CRCI (e.g. how long it will last, whether it changes with time)"},"5":{"Display":"<img height=\"20\" src=\"https:\/\/utsau.au1.qualtrics.com\/CP\/Graphic.php?IM=IM_6rlif8EI7JoAdQq\" width=\"133\" \/> I am not sure if my experience is normal"}},"ChoiceDataExportTags":false,"QuestionDescription":"."},"2":{"Answers":{"1":{"Display":"I do not need any additional support"},"2":{"Display":"My need for support is satisfied"},"3":{"Display":"I have a low need for additional support"},"4":{"Display":"I have a moderate need for additional support"},"5":{"Display":"I have a high need for additional support"}},"QuestionText":"<strong>Your Unmet Needs<\/strong><br \/>\nIf yes, how much support do you need?","RecodeValues":[],"VariableNaming":[],"AnalyzeChoices":[],"QuestionType":"Matrix","Selector":"Likert","SubSelector":"SingleAnswer","ChoiceColumnWidthPixels":null,"Configuration":{"ChoiceColumnWidthPixels":489,"QuestionDescriptionOption":"UseText"},"DataExportTag":"Info_Needs#2","QuestionID":"QID4#2","Choices":{"1":{"Display":"<img height=\"20\" src=\"https:\/\/utsau.au1.qualtrics.com\/CP\/Graphic.php?IM=IM_6rlif8EI7JoAdQq\" width=\"133\" \/> I need to be informed about what things I can do to help myself manage or improve"},"2":{"Display":"<img height=\"20\" src=\"https:\/\/utsau.au1.qualtrics.com\/CP\/Graphic.php?IM=IM_6rlif8EI7JoAdQq\" width=\"133\" \/> I sometimes fear that I am losing my mind, going crazy, or that I am experiencing early signs of dementia"},"3":{"Display":"<img height=\"20\" src=\"https:\/\/utsau.au1.qualtrics.com\/CP\/Graphic.php?IM=IM_6rlif8EI7JoAdQq\" width=\"133\" \/> I need help finding or accessing resources (e.g. information sheets, brochures) that I can give to others (friends, family, employers) to help them understand CRCI"},"4":{"Display":"<img height=\"20\" src=\"https:\/\/utsau.au1.qualtrics.com\/CP\/Graphic.php?IM=IM_6rlif8EI7JoAdQq\" width=\"133\" \/> I need information about what to expect about CRCI (e.g. how long it will last, whether it changes with time)"},"5":{"Display":"<img height=\"20\" src=\"https:\/\/utsau.au1.qualtrics.com\/CP\/Graphic.php?IM=IM_6rlif8EI7JoAdQq\" width=\"133\" \/> I am not sure if my experience is normal"}},"ChoiceDataExportTags":false,"QuestionDescription":"Your Unmet Needs If yes, how much support do you need?"}},"ChoiceDataExportTags":false,"ChoiceOrder":["1","2","3","4","5"],"Choices":{"1":{"Display":"<img height=\"20\" src=\"https:\/\/utsau.au1.qualtrics.com\/CP\/Graphic.php?IM=IM_6rlif8EI7JoAdQq\" width=\"133\" \/> I need to be informed about what things I can do to help myself manage or improve"},"2":{"Display":"<img height=\"20\" src=\"https:\/\/utsau.au1.qualtrics.com\/CP\/Graphic.php?IM=IM_6rlif8EI7JoAdQq\" width=\"133\" \/> I sometimes fear that I am losing my mind, going crazy, or that I am experiencing early signs of dementia"},"3":{"Display":"<img height=\"20\" src=\"https:\/\/utsau.au1.qualtrics.com\/CP\/Graphic.php?IM=IM_6rlif8EI7JoAdQq\" width=\"133\" \/> I need help finding or accessing resources (e.g. information sheets, brochures) that I can give to others (friends, family, employers) to help them understand CRCI"},"4":{"Display":"<img height=\"20\" src=\"https:\/\/utsau.au1.qualtrics.com\/CP\/Graphic.php?IM=IM_6rlif8EI7JoAdQq\" width=\"133\" \/> I need information about what to expect about CRCI (e.g. how long it will last, whether it changes with time)"},"5":{"Display":"<img height=\"20\" src=\"https:\/\/utsau.au1.qualtrics.com\/CP\/Graphic.php?IM=IM_6rlif8EI7JoAdQq\" width=\"133\" \/> I am not sure if my experience is normal"}},"Configuration":{"ChoiceColumnWidthPixels":226,"QuestionDescriptionOption":"UseText","RepeatHeaders":"none"},"DataExportTag":"Info_Needs","DataVisibility":{"Hidden":false,"Private":false},"DefaultChoices":false,"GradingData":[],"Language":[],"NextAnswerId":3,"NextChoiceId":16,"NumberOfQuestions":2,"QuestionDescription":"For each item, please select \u2018no\u2019 or 'yes' indicating if you experienced the difficulty. If \u2018yes\u2019...","QuestionJS":"Qualtrics.SurveyEngine.addOnload(function()\n{\n\t\/*Place your JavaScript here to run when the page loads*\/\n\n});\n\nQualtrics.SurveyEngine.addOnReady(function()\n{\n\t\tvar $jq = jQuery.noConflict();\n$jq('.Headings .c1').html('<strong>CRCI Related Difficulties<\/strong><br \/> In the past month, <em>because of your CRCI<\/em>, did you experience any of the following difficulties?');\n\n\n});\n\nQualtrics.SurveyEngine.addOnUnload(function()\n{\n\t\/*Place your JavaScript here to run when the page is unloaded*\/\n\n});","QuestionText":"<span style=\"font-size:16px;\">For each item, please select <em>\u2018no\u2019 or 'yes'<\/em> indicating if you experienced the difficulty. If \u2018yes\u2019 then please select the response that best describes how you feel that you have been in need of help or support regarding the<u><em> CRCI-related issue<\/em><\/u> <strong>OVER THE LAST MONTH<\/strong>.<br>\n<br>\nThe response options are described below:<\/span>\n<ol>\n\t<li><span style=\"font-size:16px;\"><em><strong><u>I do not need any additional support<\/u><\/strong>&nbsp;<\/em>= applicable to me but I don\u2019t need help or support for this issue<\/span><\/li>\n\t<li><span style=\"font-size:16px;\"><u><em><strong>My need for support is satisfied<\/strong><\/em><\/u>&nbsp;= I experience this difficulty, but I receive adequate help or support<\/span><\/li>\n\t<li><span style=\"font-size:16px;\"><em><strong><u>I have a low need for additional support<\/u><\/strong>&nbsp;<\/em>= I experience this difficulty and need some need help or support<\/span><\/li>\n\t<li><span style=\"font-size:16px;\"><u><strong><em>I have a moderate need for additional support<\/em><\/strong><\/u>&nbsp;= I experience this difficulty and need a moderate amount of help or support<\/span><\/li>\n\t<li><span style=\"font-size:16px;\"><u><strong><em>I have a high need for additional support<\/em><\/strong><\/u>&nbsp;= I experience this difficulty and need a high amount of help or support<\/span><\/li>\n<\/ol>","QuestionText_Unsafe":"<span style=\"font-size:16px;\">For each item, please select <em>\u2018no\u2019 or 'yes'<\/em> indicating if you experienced the difficulty. If \u2018yes\u2019 then please select the response that best describes how you feel that you have been in need of help or support regarding the<u><em> CRCI-related issue<\/em><\/u> <strong>OVER THE LAST MONTH<\/strong>.<br>\n<br>\nThe response options are described below:<\/span>\n<ol>\n\t<li><span style=\"font-size:16px;\"><em><strong><u>I do not need any support for this difficulty<\/u><\/strong> <\/em>= applicable to me but I don\u2019t need help or support for this issue<\/span><\/li>\n\t<li><span style=\"font-size:16px;\"><u><em><strong>My need for support for this difficulty is satisfied<\/strong><\/em><\/u> = I experience this difficulty, but I receive adequate help or support<\/span><\/li>\n\t<li><span style=\"font-size:16px;\"><em><strong><u>I have a low need for support for this difficulty<\/u><\/strong> <\/em>= I experience this difficulty and need some need help or support<\/span><\/li>\n\t<li><span style=\"font-size:16px;\"><u><strong><em>I have a moderate need for support for this difficulty<\/em><\/strong><\/u> = I experience this difficulty and need a moderate amount of help or support<\/span><\/li>\n\t<li><span style=\"font-size:16px;\"><u><strong><em>I have a high need for support for this difficulty<\/em><\/strong><\/u> = I experience this difficulty and need a high amount of help or support<\/span><\/li>\n<\/ol>","QuestionType":"SBS","Selector":"SBSMatrix","Validation":{"Settings":{"ForceResponse":"OFF","ForceResponseType":"ON","Type":"CustomValidation","CustomValidation":{"Logic":{"0":{"0":{"ChoiceLocator":"q:\/\/QID164%231\/SelectableChoice\/1\/2","Description":"<span class=\"ConjDesc\">If<\/span> <span class=\"QuestionDesc\">For each item, please select \u2018no\u2019 or 'yes' indicating if you experienced the difficulty. If \u2018yes\u2019...<\/span> <span class=\"LeftOpDesc\">&lt;img height=\"20\" src=\"https:\/\/utsau.au1.qualtrics.com\/CP\/Graphic.php?IM=IM_6rlif8EI7JoAdQq\" width=\"133\" \/&gt; I need to be informed about what things I can do to help myself manage or improve - &lt;span style=\"color:#ffffff;\"&gt;.&lt;\/span&gt; - Yes<\/span> <span class=\"OpDesc\">Is Selected<\/span> ","LeftOperand":"q:\/\/QID164%231\/SelectableChoice\/1\/2","LogicType":"Question","Operator":"Selected","QuestionID":"QID164","QuestionIDFromLocator":"QID164#1","QuestionIsInLoop":"no","Type":"Expression"},"1":{"ChoiceLocator":"q:\/\/QID164%232\/SelectedAnswerRecode\/1","Conjuction":"And","Description":"<span class=\"ConjDesc\">And<\/span> <span class=\"QuestionDesc\">For each item, please select \u2018no\u2019 or 'yes' indicating if you experienced the difficulty. If \u2018yes\u2019...<\/span> <span class=\"LeftOpDesc\">&lt;img height=\"20\" src=\"https:\/\/utsau.au1.qualtrics.com\/CP\/Graphic.php?IM=IM_6rlif8EI7JoAdQq\" width=\"133\" \/&gt; I need to be informed about what things I can do to help myself manage or improve - &lt;strong&gt;Your Unmet Needs&lt;\/strong&gt;&lt;br \/&gt;\nIf yes, how much support do you need?<\/span> <span class=\"OpDesc\">Is Not Empty<\/span> ","LeftOperand":"q:\/\/QID164%232\/SelectedAnswerRecode\/1","LogicType":"Question","Operator":"NotEmpty","QuestionID":"QID164","QuestionIDFromLocator":"QID164#2","QuestionIsInLoop":"no","Type":"Expression"},"2":{"ChoiceLocator":"q:\/\/QID164%231\/SelectableChoice\/1\/1","Conjuction":"Or","Description":"<span class=\"ConjDesc\">Or<\/span> <span class=\"QuestionDesc\">For each item, please select \u2018no\u2019 or 'yes' indicating if you experienced the difficulty. If \u2018yes\u2019...<\/span> <span class=\"LeftOpDesc\">&lt;img height=\"20\" src=\"https:\/\/utsau.au1.qualtrics.com\/CP\/Graphic.php?IM=IM_6rlif8EI7JoAdQq\" width=\"133\" \/&gt; I need to be informed about what things I can do to help myself manage or improve - &lt;span style=\"color:#ffffff;\"&gt;.&lt;\/span&gt; - No<\/span> <span class=\"OpDesc\">Is Selected<\/span> ","LeftOperand":"q:\/\/QID164%231\/SelectableChoice\/1\/1","LogicType":"Question","Operator":"Selected","QuestionID":"QID164","QuestionIDFromLocator":"QID164#1","QuestionIsInLoop":"no","Type":"Expression"},"Type":"If"},"1":{"0":{"ChoiceLocator":"q:\/\/QID164%231\/SelectableChoice\/2\/2","Description":"<span class=\"ConjDesc\">If<\/span> <span class=\"QuestionDesc\">For each item, please select \u2018no\u2019 or 'yes' indicating if you experienced the difficulty. If \u2018yes\u2019...<\/span> <span class=\"LeftOpDesc\">&lt;img height=\"20\" src=\"https:\/\/utsau.au1.qualtrics.com\/CP\/Graphic.php?IM=IM_6rlif8EI7JoAdQq\" width=\"133\" \/&gt; I sometimes fear that I am losing my mind, going crazy, or that I am experiencing early signs of dementia - &lt;span style=\"color:#ffffff;\"&gt;.&lt;\/span&gt; - Yes<\/span> <span class=\"OpDesc\">Is Selected<\/span> ","LeftOperand":"q:\/\/QID164%231\/SelectableChoice\/2\/2","LogicType":"Question","Operator":"Selected","QuestionID":"QID164","QuestionIDFromLocator":"QID164#1","QuestionIsInLoop":"no","Type":"Expression"},"1":{"ChoiceLocator":"q:\/\/QID164%232\/SelectedAnswerRecode\/2","Conjuction":"And","Description":"<span class=\"ConjDesc\">And<\/span> <span class=\"QuestionDesc\">For each item, please select \u2018no\u2019 or 'yes' indicating if you experienced the difficulty. If \u2018yes\u2019...<\/span> <span class=\"LeftOpDesc\">&lt;img height=\"20\" src=\"https:\/\/utsau.au1.qualtrics.com\/CP\/Graphic.php?IM=IM_6rlif8EI7JoAdQq\" width=\"133\" \/&gt; I sometimes fear that I am losing my mind, going crazy, or that I am experiencing early signs of dementia - &lt;strong&gt;Your Unmet Needs&lt;\/strong&gt;&lt;br \/&gt;\nIf yes, how much support do you need?<\/span> <span class=\"OpDesc\">Is Not Empty<\/span> ","LeftOperand":"q:\/\/QID164%232\/SelectedAnswerRecode\/2","LogicType":"Question","Operator":"NotEmpty","QuestionID":"QID164","QuestionIDFromLocator":"QID164#2","QuestionIsInLoop":"no","Type":"Expression"},"2":{"ChoiceLocator":"q:\/\/QID164%231\/SelectableChoice\/2\/1","Conjuction":"Or","Description":"<span class=\"ConjDesc\">Or<\/span> <span class=\"QuestionDesc\">For each item, please select \u2018no\u2019 or 'yes' indicating if you experienced the difficulty. If \u2018yes\u2019...<\/span> <span class=\"LeftOpDesc\">&lt;img height=\"20\" src=\"https:\/\/utsau.au1.qualtrics.com\/CP\/Graphic.php?IM=IM_6rlif8EI7JoAdQq\" width=\"133\" \/&gt; I sometimes fear that I am losing my mind, going crazy, or that I am experiencing early signs of dementia - &lt;span style=\"color:#ffffff;\"&gt;.&lt;\/span&gt; - No<\/span> <span class=\"OpDesc\">Is Selected<\/span> ","LeftOperand":"q:\/\/QID164%231\/SelectableChoice\/2\/1","LogicType":"Question","Operator":"Selected","QuestionID":"QID164","QuestionIDFromLocator":"QID164#1","QuestionIsInLoop":"no","Type":"Expression"},"Type":"AndIf"},"2":{"0":{"ChoiceLocator":"q:\/\/QID164%231\/SelectableChoice\/3\/2","Description":"<span class=\"ConjDesc\">If<\/span> <span class=\"QuestionDesc\">For each item, please select \u2018no\u2019 or 'yes' indicating if you experienced the difficulty. If \u2018yes\u2019...<\/span> <span class=\"LeftOpDesc\">&lt;img height=\"20\" src=\"https:\/\/utsau.au1.qualtrics.com\/CP\/Graphic.php?IM=IM_6rlif8EI7JoAdQq\" width=\"133\" \/&gt; I need help finding or accessing resources (e.g. information sheets, brochures) that I can give to others (friends, family, employers) to help them understand CRCI - &lt;span style=\"color:#ffffff;\"&gt;.&lt;\/span&gt; - Yes<\/span> <span class=\"OpDesc\">Is Selected<\/span> ","LeftOperand":"q:\/\/QID164%231\/SelectableChoice\/3\/2","LogicType":"Question","Operator":"Selected","QuestionID":"QID164","QuestionIDFromLocator":"QID164#1","QuestionIsInLoop":"no","Type":"Expression"},"1":{"ChoiceLocator":"q:\/\/QID164%232\/SelectedAnswerRecode\/3","Conjuction":"And","Description":"<span class=\"ConjDesc\">And<\/span> <span class=\"QuestionDesc\">For each item, please select \u2018no\u2019 or 'yes' indicating if you experienced the difficulty. If \u2018yes\u2019...<\/span> <span class=\"LeftOpDesc\">&lt;img height=\"20\" src=\"https:\/\/utsau.au1.qualtrics.com\/CP\/Graphic.php?IM=IM_6rlif8EI7JoAdQq\" width=\"133\" \/&gt; I need help finding or accessing resources (e.g. information sheets, brochures) that I can give to others (friends, family, employers) to help them understand CRCI - &lt;strong&gt;Your Unmet Needs&lt;\/strong&gt;&lt;br \/&gt;\nIf yes, how much support do you need?<\/span> <span class=\"OpDesc\">Is Not Empty<\/span> ","LeftOperand":"q:\/\/QID164%232\/SelectedAnswerRecode\/3","LogicType":"Question","Operator":"NotEmpty","QuestionID":"QID164","QuestionIDFromLocator":"QID164#2","QuestionIsInLoop":"no","Type":"Expression"},"2":{"ChoiceLocator":"q:\/\/QID164%231\/SelectableChoice\/3\/1","Conjuction":"Or","Description":"<span class=\"ConjDesc\">Or<\/span> <span class=\"QuestionDesc\">For each item, please select \u2018no\u2019 or 'yes' indicating if you experienced the difficulty. If \u2018yes\u2019...<\/span> <span class=\"LeftOpDesc\">&lt;img height=\"20\" src=\"https:\/\/utsau.au1.qualtrics.com\/CP\/Graphic.php?IM=IM_6rlif8EI7JoAdQq\" width=\"133\" \/&gt; I need help finding or accessing resources (e.g. information sheets, brochures) that I can give to others (friends, family, employers) to help them understand CRCI - &lt;span style=\"color:#ffffff;\"&gt;.&lt;\/span&gt; - No<\/span> <span class=\"OpDesc\">Is Selected<\/span> ","LeftOperand":"q:\/\/QID164%231\/SelectableChoice\/3\/1","LogicType":"Question","Operator":"Selected","QuestionID":"QID164","QuestionIDFromLocator":"QID164#1","QuestionIsInLoop":"no","Type":"Expression"},"Type":"AndIf"},"3":{"0":{"ChoiceLocator":"q:\/\/QID164%231\/SelectableChoice\/4\/2","Description":"<span class=\"ConjDesc\">If<\/span> <span class=\"QuestionDesc\">For each item, please select \u2018no\u2019 or 'yes' indicating if you experienced the difficulty. If \u2018yes\u2019...<\/span> <span class=\"LeftOpDesc\">&lt;img height=\"20\" src=\"https:\/\/utsau.au1.qualtrics.com\/CP\/Graphic.php?IM=IM_6rlif8EI7JoAdQq\" width=\"133\" \/&gt; I need information about what to expect about CRCI (e.g. how long it will last, whether it changes with time) - &lt;span style=\"color:#ffffff;\"&gt;.&lt;\/span&gt; - Yes<\/span> <span class=\"OpDesc\">Is Selected<\/span> ","LeftOperand":"q:\/\/QID164%231\/SelectableChoice\/4\/2","LogicType":"Question","Operator":"Selected","QuestionID":"QID164","QuestionIDFromLocator":"QID164#1","QuestionIsInLoop":"no","Type":"Expression"},"1":{"ChoiceLocator":"q:\/\/QID164%232\/SelectedAnswerRecode\/4","Conjuction":"And","Description":"<span class=\"ConjDesc\">And<\/span> <span class=\"QuestionDesc\">For each item, please select \u2018no\u2019 or 'yes' indicating if you experienced the difficulty. If \u2018yes\u2019...<\/span> <span class=\"LeftOpDesc\">&lt;img height=\"20\" src=\"https:\/\/utsau.au1.qualtrics.com\/CP\/Graphic.php?IM=IM_6rlif8EI7JoAdQq\" width=\"133\" \/&gt; I need information about what to expect about CRCI (e.g. how long it will last, whether it changes with time) - &lt;strong&gt;Your Unmet Needs&lt;\/strong&gt;&lt;br \/&gt;\nIf yes, how much support do you need?<\/span> <span class=\"OpDesc\">Is Not Empty<\/span> ","LeftOperand":"q:\/\/QID164%232\/SelectedAnswerRecode\/4","LogicType":"Question","Operator":"NotEmpty","QuestionID":"QID164","QuestionIDFromLocator":"QID164#2","QuestionIsInLoop":"no","Type":"Expression"},"2":{"ChoiceLocator":"q:\/\/QID164%231\/SelectableChoice\/4\/1","Conjuction":"Or","Description":"<span class=\"ConjDesc\">Or<\/span> <span class=\"QuestionDesc\">For each item, please select \u2018no\u2019 or 'yes' indicating if you experienced the difficulty. If \u2018yes\u2019...<\/span> <span class=\"LeftOpDesc\">&lt;img height=\"20\" src=\"https:\/\/utsau.au1.qualtrics.com\/CP\/Graphic.php?IM=IM_6rlif8EI7JoAdQq\" width=\"133\" \/&gt; I need information about what to expect about CRCI (e.g. how long it will last, whether it changes with time) - &lt;span style=\"color:#ffffff;\"&gt;.&lt;\/span&gt; - No<\/span> <span class=\"OpDesc\">Is Selected<\/span> ","LeftOperand":"q:\/\/QID164%231\/SelectableChoice\/4\/1","LogicType":"Question","Operator":"Selected","QuestionID":"QID164","QuestionIDFromLocator":"QID164#1","QuestionIsInLoop":"no","Type":"Expression"},"Type":"AndIf"},"4":{"0":{"ChoiceLocator":"q:\/\/QID164%231\/SelectableChoice\/5\/2","Description":"<span class=\"ConjDesc\">If<\/span> <span class=\"QuestionDesc\">For each item, please select \u2018no\u2019 or 'yes' indicating if you experienced the difficulty. If \u2018yes\u2019...<\/span> <span class=\"LeftOpDesc\">&lt;img height=\"20\" src=\"https:\/\/utsau.au1.qualtrics.com\/CP\/Graphic.php?IM=IM_6rlif8EI7JoAdQq\" width=\"133\" \/&gt; I am not sure if my experience is normal - &lt;span style=\"color:#ffffff;\"&gt;.&lt;\/span&gt; - Yes<\/span> <span class=\"OpDesc\">Is Selected<\/span> ","LeftOperand":"q:\/\/QID164%231\/SelectableChoice\/5\/2","LogicType":"Question","Operator":"Selected","QuestionID":"QID164","QuestionIDFromLocator":"QID164#1","QuestionIsInLoop":"no","Type":"Expression"},"1":{"ChoiceLocator":"q:\/\/QID164%232\/SelectedAnswerRecode\/5","Conjuction":"And","Description":"<span class=\"ConjDesc\">And<\/span> <span class=\"QuestionDesc\">For each item, please select \u2018no\u2019 or 'yes' indicating if you experienced the difficulty. If \u2018yes\u2019...<\/span> <span class=\"LeftOpDesc\">&lt;img height=\"20\" src=\"https:\/\/utsau.au1.qualtrics.com\/CP\/Graphic.php?IM=IM_6rlif8EI7JoAdQq\" width=\"133\" \/&gt; I am not sure if my experience is normal - &lt;strong&gt;Your Unmet Needs&lt;\/strong&gt;&lt;br \/&gt;\nIf yes, how much support do you need?<\/span> <span class=\"OpDesc\">Is Not Empty<\/span> ","LeftOperand":"q:\/\/QID164%232\/SelectedAnswerRecode\/5","LogicType":"Question","Operator":"NotEmpty","QuestionID":"QID164","QuestionIDFromLocator":"QID164#2","QuestionIsInLoop":"no","Type":"Expression"},"2":{"ChoiceLocator":"q:\/\/QID164%231\/SelectableChoice\/5\/1","Conjuction":"Or","Description":"<span class=\"ConjDesc\">Or<\/span> <span class=\"QuestionDesc\">For each item, please select \u2018no\u2019 or 'yes' indicating if you experienced the difficulty. If \u2018yes\u2019...<\/span> <span class=\"LeftOpDesc\">&lt;img height=\"20\" src=\"https:\/\/utsau.au1.qualtrics.com\/CP\/Graphic.php?IM=IM_6rlif8EI7JoAdQq\" width=\"133\" \/&gt; I am not sure if my experience is normal - &lt;span style=\"color:#ffffff;\"&gt;.&lt;\/span&gt; - No<\/span> <span class=\"OpDesc\">Is Selected<\/span> ","LeftOperand":"q:\/\/QID164%231\/SelectableChoice\/5\/1","LogicType":"Question","Operator":"Selected","QuestionID":"QID164","QuestionIDFromLocator":"QID164#1","QuestionIsInLoop":"no","Type":"Expression"},"Type":"AndIf"},"Type":"BooleanExpression"},"Message":{"description":"Require response","libraryID":"UR_7UPH7AfIq1PWKEK","messageID":"MS_572LFgwbgW46WtE","subMessageID":"VE_FORCE_RESPONSE"}}}},"QuestionID":"QID4"}},{"SurveyID":"SV_7TYDSVOqbTx0ey2","Element":"SQ","PrimaryAttribute":"QID5","SecondaryAttribute":"For each item, please select \u2018no\u2019 or 'yes' indicating if you experienced the difficulty. If \u2018y","TertiaryAttribute":null,"Payload":{"AdditionalQuestions":{"1":{"Answers":{"1":{"Display":"No"},"2":{"Display":"Yes"}},"QuestionText":"<span style=\"color:#ffffff;\">.<\/span>","RecodeValues":[],"VariableNaming":[],"AnalyzeChoices":[],"QuestionType":"Matrix","Selector":"Likert","SubSelector":"SingleAnswer","ChoiceColumnWidthPixels":null,"Configuration":{"ChoiceColumnWidthPixels":228,"QuestionDescriptionOption":"UseText"},"DataExportTag":"Exe_Reg#1","QuestionID":"QID5#1","Choices":{"1":{"Display":"<img height=\"20\" src=\"https:\/\/utsau.au1.qualtrics.com\/CP\/Graphic.php?IM=IM_6rlif8EI7JoAdQq\" style=\"height: 20px; width: 133px; float: left;\" width=\"133\" \/>&nbsp;I forget things I need (e.g. keys, wallet, phone)"},"2":{"Display":"<img height=\"20\" src=\"https:\/\/utsau.au1.qualtrics.com\/CP\/Graphic.php?IM=IM_6rlif8EI7JoAdQq\" style=\"height: 20px; width: 133px; float: left;\" width=\"133\" \/>&nbsp;I have difficulty remembering what I intend to do in my day"},"3":{"Display":"<img height=\"20\" src=\"https:\/\/utsau.au1.qualtrics.com\/CP\/Graphic.php?IM=IM_6rlif8EI7JoAdQq\" style=\"height: 20px; width: 133px; float: left;\" width=\"133\" \/>&nbsp;I have to make more of an effort to perform my daily tasks"},"4":{"Display":"<img height=\"20\" src=\"https:\/\/utsau.au1.qualtrics.com\/CP\/Graphic.php?IM=IM_6rlif8EI7JoAdQq\" style=\"height: 20px; width: 133px; float: left;\" width=\"133\" \/>&nbsp;I often forget things I need in life (e.g. pin number for cards, passwords, email addresses)"},"5":{"Display":"<img height=\"20\" src=\"https:\/\/utsau.au1.qualtrics.com\/CP\/Graphic.php?IM=IM_6rlif8EI7JoAdQq\" style=\"height: 20px; width: 133px; float: left;\" width=\"133\" \/>&nbsp;I often forget instructions health professionals have given me (e.g. to exercise at certain times, take medication)"},"6":{"Display":"<img height=\"20\" src=\"https:\/\/utsau.au1.qualtrics.com\/CP\/Graphic.php?IM=IM_6rlif8EI7JoAdQq\" style=\"height: 20px; width: 133px; float: left;\" width=\"133\" \/>&nbsp;I have stopped doing things I enjoy that require too much mental effort (e.g. puzzles, crosswords)"},"7":{"Display":"<img height=\"20\" src=\"https:\/\/utsau.au1.qualtrics.com\/CP\/Graphic.php?IM=IM_6rlif8EI7JoAdQq\" style=\"height: 20px; width: 133px; float: left;\" width=\"133\" \/>&nbsp;I have trouble remembering important events for my partner\/family members\/ friends (e.g. appointments, birthdays)"}},"ChoiceDataExportTags":false,"QuestionDescription":"."},"2":{"Answers":{"1":{"Display":"I do not need any additional support"},"2":{"Display":"My need for support is satisfied"},"3":{"Display":"I have a low need for additional support"},"4":{"Display":"I have a moderate need for additional support"},"5":{"Display":"I have a high need for additional support"}},"QuestionText":"<strong>Your Unmet Needs<\/strong><br \/>\nIf yes, how much additional support do you need?","RecodeValues":[],"VariableNaming":[],"AnalyzeChoices":[],"QuestionType":"Matrix","Selector":"Likert","SubSelector":"SingleAnswer","ChoiceColumnWidthPixels":null,"Configuration":{"ChoiceColumnWidthPixels":420,"QuestionDescriptionOption":"UseText"},"DataExportTag":"Exe_Reg#2","QuestionID":"QID5#2","Choices":{"1":{"Display":"<img height=\"20\" src=\"https:\/\/utsau.au1.qualtrics.com\/CP\/Graphic.php?IM=IM_6rlif8EI7JoAdQq\" style=\"height: 20px; width: 133px; float: left;\" width=\"133\" \/>&nbsp;I forget things I need (e.g. keys, wallet, phone)"},"2":{"Display":"<img height=\"20\" src=\"https:\/\/utsau.au1.qualtrics.com\/CP\/Graphic.php?IM=IM_6rlif8EI7JoAdQq\" style=\"height: 20px; width: 133px; float: left;\" width=\"133\" \/>&nbsp;I have difficulty remembering what I intend to do in my day"},"3":{"Display":"<img height=\"20\" src=\"https:\/\/utsau.au1.qualtrics.com\/CP\/Graphic.php?IM=IM_6rlif8EI7JoAdQq\" style=\"height: 20px; width: 133px; float: left;\" width=\"133\" \/>&nbsp;I have to make more of an effort to perform my daily tasks"},"4":{"Display":"<img height=\"20\" src=\"https:\/\/utsau.au1.qualtrics.com\/CP\/Graphic.php?IM=IM_6rlif8EI7JoAdQq\" style=\"height: 20px; width: 133px; float: left;\" width=\"133\" \/>&nbsp;I often forget things I need in life (e.g. pin number for cards, passwords, email addresses)"},"5":{"Display":"<img height=\"20\" src=\"https:\/\/utsau.au1.qualtrics.com\/CP\/Graphic.php?IM=IM_6rlif8EI7JoAdQq\" style=\"height: 20px; width: 133px; float: left;\" width=\"133\" \/>&nbsp;I often forget instructions health professionals have given me (e.g. to exercise at certain times, take medication)"},"6":{"Display":"<img height=\"20\" src=\"https:\/\/utsau.au1.qualtrics.com\/CP\/Graphic.php?IM=IM_6rlif8EI7JoAdQq\" style=\"height: 20px; width: 133px; float: left;\" width=\"133\" \/>&nbsp;I have stopped doing things I enjoy that require too much mental effort (e.g. puzzles, crosswords)"},"7":{"Display":"<img height=\"20\" src=\"https:\/\/utsau.au1.qualtrics.com\/CP\/Graphic.php?IM=IM_6rlif8EI7JoAdQq\" style=\"height: 20px; width: 133px; float: left;\" width=\"133\" \/>&nbsp;I have trouble remembering important events for my partner\/family members\/ friends (e.g. appointments, birthdays)"}},"ChoiceDataExportTags":false,"QuestionDescription":"Your Unmet Needs If yes, how much additional support do you need?"}},"ChoiceDataExportTags":false,"ChoiceOrder":[1,2,3,4,5,6,7],"Choices":{"1":{"Display":"<img height=\"20\" src=\"https:\/\/utsau.au1.qualtrics.com\/CP\/Graphic.php?IM=IM_6rlif8EI7JoAdQq\" style=\"height: 20px; width: 133px; float: left;\" width=\"133\" \/>&nbsp;I forget things I need (e.g. keys, wallet, phone)"},"2":{"Display":"<img height=\"20\" src=\"https:\/\/utsau.au1.qualtrics.com\/CP\/Graphic.php?IM=IM_6rlif8EI7JoAdQq\" style=\"height: 20px; width: 133px; float: left;\" width=\"133\" \/>&nbsp;I have difficulty remembering what I intend to do in my day"},"3":{"Display":"<img height=\"20\" src=\"https:\/\/utsau.au1.qualtrics.com\/CP\/Graphic.php?IM=IM_6rlif8EI7JoAdQq\" style=\"height: 20px; width: 133px; float: left;\" width=\"133\" \/>&nbsp;I have to make more of an effort to perform my daily tasks"},"4":{"Display":"<img height=\"20\" src=\"https:\/\/utsau.au1.qualtrics.com\/CP\/Graphic.php?IM=IM_6rlif8EI7JoAdQq\" style=\"height: 20px; width: 133px; float: left;\" width=\"133\" \/>&nbsp;I often forget things I need in life (e.g. pin number for cards, passwords, email addresses)"},"5":{"Display":"<img height=\"20\" src=\"https:\/\/utsau.au1.qualtrics.com\/CP\/Graphic.php?IM=IM_6rlif8EI7JoAdQq\" style=\"height: 20px; width: 133px; float: left;\" width=\"133\" \/>&nbsp;I often forget instructions health professionals have given me (e.g. to exercise at certain times, take medication)"},"6":{"Display":"<img height=\"20\" src=\"https:\/\/utsau.au1.qualtrics.com\/CP\/Graphic.php?IM=IM_6rlif8EI7JoAdQq\" style=\"height: 20px; width: 133px; float: left;\" width=\"133\" \/>&nbsp;I have stopped doing things I enjoy that require too much mental effort (e.g. puzzles, crosswords)"},"7":{"Display":"<img height=\"20\" src=\"https:\/\/utsau.au1.qualtrics.com\/CP\/Graphic.php?IM=IM_6rlif8EI7JoAdQq\" style=\"height: 20px; width: 133px; float: left;\" width=\"133\" \/>&nbsp;I have trouble remembering important events for my partner\/family members\/ friends (e.g. appointments, birthdays)"}},"Configuration":{"ChoiceColumnWidthPixels":308,"QuestionDescriptionOption":"UseText","RepeatHeaders":"none"},"DataExportTag":"Exe_Reg","DataVisibility":{"Hidden":false,"Private":false},"DefaultChoices":false,"GradingData":[],"Language":[],"NextAnswerId":3,"NextChoiceId":8,"NumberOfQuestions":2,"QuestionDescription":"For each item, please select \u2018no\u2019 or 'yes' indicating if you experienced the difficulty. If \u2018yes\u2019...","QuestionJS":"Qualtrics.SurveyEngine.addOnload(function()\n{\n\t\/*Place your JavaScript here to run when the page loads*\/\n\n});\n\nQualtrics.SurveyEngine.addOnReady(function()\n{\n\t\tvar $jq = jQuery.noConflict();\n$jq('.Headings .c1').html('<strong>CRCI Related Difficulties<\/strong><br \/> In the past month, <em>because of your CRCI<\/em>, did you experience any of the following difficulties?');\n\n\n});\n\nQualtrics.SurveyEngine.addOnUnload(function()\n{\n\t\/*Place your JavaScript here to run when the page is unloaded*\/\n\n});","QuestionText":"<div style=\"font-family: Arial, Helvetica, sans-serif;\"><span style=\"font-size:16px;\">For each item, please select <em>&lsquo;no&rsquo; or &#39;yes&#39;<\/em> indicating if you experienced the difficulty. If &lsquo;yes&rsquo; then please select the response that best describes how you feel that you have been in need of help or support regarding the<u><em> CRCI-related issue<\/em><\/u> <strong>OVER THE LAST MONTH<\/strong>.<br \/>\n<br \/>\nThe response options are described below:<\/span>\n<ol>\n\t<li><span style=\"font-size:16px;\"><em><strong><u>I do not need any additional support&nbsp;<\/u><\/strong><\/em>= applicable to me but I don&rsquo;t need help or support for this issue<\/span><\/li>\n\t<li><span style=\"font-size:16px;\"><u><em><strong>My need for support is satisfied<\/strong><\/em><\/u> = I experience this difficulty, but I receive adequate help or support<\/span><\/li>\n\t<li><span style=\"font-size:16px;\"><em><strong><u>I have a low need for additional support<\/u><\/strong>&nbsp;<\/em>= I experience this difficulty and need some need help or support<\/span><\/li>\n\t<li><span style=\"font-size:16px;\"><u><strong><em>I have a moderate need for additional support<\/em><\/strong><\/u>&nbsp;= I experience this difficulty and need a moderate amount of help or support<\/span><\/li>\n\t<li><span style=\"font-size:16px;\"><u><strong><em>I have a high need for additional support<\/em><\/strong><\/u>&nbsp;= I experience this difficulty and need a high amount of help or support<\/span><\/li>\n<\/ol>\n<\/div>","QuestionText_Unsafe":"<div style=\"font-family: Arial, Helvetica, sans-serif;\"><span style=\"font-size:16px;\">For each item, please select <em>&lsquo;no&rsquo; or &#39;yes&#39;<\/em> indicating if you experienced the difficulty. If &lsquo;yes&rsquo; then please select the response that best describes how you feel that you have been in need of help or support regarding the<u><em> CRCI-related issue<\/em><\/u> <strong>OVER THE LAST MONTH<\/strong>.<br \/>\n<br \/>\nThe response options are described below:<\/span>\n<ol>\n\t<li><span style=\"font-size:16px;\"><em><strong><u>I do not need any support for this difficulty<\/u><\/strong> <\/em>= applicable to me but I don&rsquo;t need help or support for this issue<\/span><\/li>\n\t<li><span style=\"font-size:16px;\"><u><em><strong>My need for support for this difficulty is satisfied<\/strong><\/em><\/u> = I experience this difficulty, but I receive adequate help or support<\/span><\/li>\n\t<li><span style=\"font-size:16px;\"><em><strong><u>I have a low need for support for this difficulty<\/u><\/strong> <\/em>= I experience this difficulty and need some need help or support<\/span><\/li>\n\t<li><span style=\"font-size:16px;\"><u><strong><em>I have a moderate need for support for this difficulty<\/em><\/strong><\/u> = I experience this difficulty and need a moderate amount of help or support<\/span><\/li>\n\t<li><span style=\"font-size:16px;\"><u><strong><em>I have a high need for support for this difficulty<\/em><\/strong><\/u> = I experience this difficulty and need a high amount of help or support<\/span><\/li>\n<\/ol>\n<\/div>","QuestionType":"SBS","Selector":"SBSMatrix","Validation":{"Settings":{"ForceResponse":"OFF","ForceResponseType":"ON","Type":"None","CustomValidation":{"Logic":{"0":{"0":{"Description":"<span class=\"ConjDesc\">If<\/span> <span class=\"QuestionDesc\">QID173<\/span> <span class=\"LeftOpDesc\">q:\/\/QID173%231\/SelectableChoice\/15\/1<\/span> <span class=\"OpDesc\">Is Selected<\/span> ","LeftOperand":"q:\/\/QID173%231\/SelectableChoice\/15\/1","LogicType":"Question","QuestionID":"QID173","QuestionIDFromLocator":"QID173#1","Type":"Expression"},"Type":"If"},"Type":"BooleanExpression"},"Message":{"description":"Require response","libraryID":"UR_7UPH7AfIq1PWKEK","messageID":"MS_572LFgwbgW46WtE","subMessageID":"VE_FORCE_RESPONSE"}}}},"QuestionID":"QID5"}},{"SurveyID":"SV_7TYDSVOqbTx0ey2","Element":"SQ","PrimaryAttribute":"QID6","SecondaryAttribute":"For each item, please select \u2018no\u2019 or 'yes' indicating if you experienced the difficulty. If \u2018y","TertiaryAttribute":null,"Payload":{"AdditionalQuestions":{"1":{"Answers":{"1":{"Display":"No"},"2":{"Display":"Yes"}},"QuestionText":"<span style=\"color:#ffffff;\">.<\/span>","RecodeValues":[],"VariableNaming":[],"AnalyzeChoices":[],"QuestionType":"Matrix","Selector":"Likert","SubSelector":"SingleAnswer","ChoiceColumnWidthPixels":null,"Configuration":{"ChoiceColumnWidthPixels":310,"QuestionDescriptionOption":"UseText"},"DataExportTag":"Occuptational_Fun#1","QuestionID":"QID6#1","Choices":{"1":{"Display":"<img height=\"20\" src=\"https:\/\/utsau.au1.qualtrics.com\/CP\/Graphic.php?IM=IM_6rlif8EI7JoAdQq\" style=\"height: 20px; width: 133px; float: left;\" width=\"133\" \/>&nbsp;I struggle with feeling ready to work\/volunteer\/school"},"2":{"Display":"<img height=\"20\" src=\"https:\/\/utsau.au1.qualtrics.com\/CP\/Graphic.php?IM=IM_6rlif8EI7JoAdQq\" style=\"height: 20px; width: 133px; float: left;\" width=\"133\" \/>&nbsp;I need specific strategies to feel more comfortable returning to work\/volunteering\/school"},"3":{"Display":"<img height=\"20\" src=\"https:\/\/utsau.au1.qualtrics.com\/CP\/Graphic.php?IM=IM_6rlif8EI7JoAdQq\" style=\"height: 20px; width: 133px; float: left;\" width=\"133\" \/>&nbsp;I do not know what my working\/volunteering\/schooling capacity is"},"4":{"Display":"<img height=\"20\" src=\"https:\/\/utsau.au1.qualtrics.com\/CP\/Graphic.php?IM=IM_6rlif8EI7JoAdQq\" style=\"height: 20px; width: 133px; float: left;\" width=\"133\" \/>&nbsp;I am concerned about letting others down at work\/volunteering\/school"},"5":{"Display":"<img height=\"20\" src=\"https:\/\/utsau.au1.qualtrics.com\/CP\/Graphic.php?IM=IM_6rlif8EI7JoAdQq\" style=\"height: 20px; width: 133px; float: left;\" width=\"133\" \/>&nbsp;I need to understand what changes are required to return to work\/volunteering\/school (e.g. increased breaks, shorter days)"},"6":{"Display":"<img height=\"20\" src=\"https:\/\/utsau.au1.qualtrics.com\/CP\/Graphic.php?IM=IM_6rlif8EI7JoAdQq\" style=\"height: 20px; width: 133px; float: left;\" width=\"133\" \/>&nbsp;I feel I cannot work\/volunteer\/school at my previous capacity"},"12":{"Display":"<img height=\"20\" src=\"https:\/\/utsau.au1.qualtrics.com\/CP\/Graphic.php?IM=IM_6rlif8EI7JoAdQq\" style=\"height: 20px; width: 133px; float: left;\" width=\"133\" \/>&nbsp;Others perceive me differently at work\/volunteering\/school"},"13":{"Display":"<img height=\"20\" src=\"https:\/\/utsau.au1.qualtrics.com\/CP\/Graphic.php?IM=IM_6rlif8EI7JoAdQq\" style=\"height: 20px; width: 133px; float: left;\" width=\"133\" \/>&nbsp;I have difficulty understanding complex ideas, concepts or processes at work\/volunteering\/school"},"14":{"Display":"<img height=\"20\" src=\"https:\/\/utsau.au1.qualtrics.com\/CP\/Graphic.php?IM=IM_6rlif8EI7JoAdQq\" style=\"height: 20px; width: 133px; float: left;\" width=\"133\" \/>&nbsp;I need some accommodations at work\/volunteering\/school to better cope"},"15":{"Display":"<img height=\"20\" src=\"https:\/\/utsau.au1.qualtrics.com\/CP\/Graphic.php?IM=IM_6rlif8EI7JoAdQq\" style=\"height: 20px; width: 133px; float: left;\" width=\"133\" \/>&nbsp;I have difficulty with certain tasks at work\/volunteering\/school"}},"ChoiceDataExportTags":false,"QuestionDescription":"."},"2":{"Answers":{"1":{"Display":"I do not need any additional support"},"2":{"Display":"My need for support is satisfied"},"3":{"Display":"I have a low need for additional support"},"4":{"Display":"I have a moderate need for additional support"},"5":{"Display":"I have a high need for additional support"}},"QuestionText":"<strong>Your Unmet Needs<\/strong><br \/>\nIf yes, how much support do you need?","RecodeValues":[],"VariableNaming":[],"AnalyzeChoices":[],"QuestionType":"Matrix","Selector":"Likert","SubSelector":"SingleAnswer","ChoiceColumnWidthPixels":null,"Configuration":{"ChoiceColumnWidthPixels":621,"QuestionDescriptionOption":"UseText"},"DataExportTag":"Occuptational_Fun#2","QuestionID":"QID6#2","Choices":{"1":{"Display":"<img height=\"20\" src=\"https:\/\/utsau.au1.qualtrics.com\/CP\/Graphic.php?IM=IM_6rlif8EI7JoAdQq\" style=\"height: 20px; width: 133px; float: left;\" width=\"133\" \/>&nbsp;I struggle with feeling ready to work\/volunteer\/school"},"2":{"Display":"<img height=\"20\" src=\"https:\/\/utsau.au1.qualtrics.com\/CP\/Graphic.php?IM=IM_6rlif8EI7JoAdQq\" style=\"height: 20px; width: 133px; float: left;\" width=\"133\" \/>&nbsp;I need specific strategies to feel more comfortable returning to work\/volunteering\/school"},"3":{"Display":"<img height=\"20\" src=\"https:\/\/utsau.au1.qualtrics.com\/CP\/Graphic.php?IM=IM_6rlif8EI7JoAdQq\" style=\"height: 20px; width: 133px; float: left;\" width=\"133\" \/>&nbsp;I do not know what my working\/volunteering\/schooling capacity is"},"4":{"Display":"<img height=\"20\" src=\"https:\/\/utsau.au1.qualtrics.com\/CP\/Graphic.php?IM=IM_6rlif8EI7JoAdQq\" style=\"height: 20px; width: 133px; float: left;\" width=\"133\" \/>&nbsp;I am concerned about letting others down at work\/volunteering\/school"},"5":{"Display":"<img height=\"20\" src=\"https:\/\/utsau.au1.qualtrics.com\/CP\/Graphic.php?IM=IM_6rlif8EI7JoAdQq\" style=\"height: 20px; width: 133px; float: left;\" width=\"133\" \/>&nbsp;I need to understand what changes are required to return to work\/volunteering\/school (e.g. increased breaks, shorter days)"},"6":{"Display":"<img height=\"20\" src=\"https:\/\/utsau.au1.qualtrics.com\/CP\/Graphic.php?IM=IM_6rlif8EI7JoAdQq\" style=\"height: 20px; width: 133px; float: left;\" width=\"133\" \/>&nbsp;I feel I cannot work\/volunteer\/school at my previous capacity"},"12":{"Display":"<img height=\"20\" src=\"https:\/\/utsau.au1.qualtrics.com\/CP\/Graphic.php?IM=IM_6rlif8EI7JoAdQq\" style=\"height: 20px; width: 133px; float: left;\" width=\"133\" \/>&nbsp;Others perceive me differently at work\/volunteering\/school"},"13":{"Display":"<img height=\"20\" src=\"https:\/\/utsau.au1.qualtrics.com\/CP\/Graphic.php?IM=IM_6rlif8EI7JoAdQq\" style=\"height: 20px; width: 133px; float: left;\" width=\"133\" \/>&nbsp;I have difficulty understanding complex ideas, concepts or processes at work\/volunteering\/school"},"14":{"Display":"<img height=\"20\" src=\"https:\/\/utsau.au1.qualtrics.com\/CP\/Graphic.php?IM=IM_6rlif8EI7JoAdQq\" style=\"height: 20px; width: 133px; float: left;\" width=\"133\" \/>&nbsp;I need some accommodations at work\/volunteering\/school to better cope"},"15":{"Display":"<img height=\"20\" src=\"https:\/\/utsau.au1.qualtrics.com\/CP\/Graphic.php?IM=IM_6rlif8EI7JoAdQq\" style=\"height: 20px; width: 133px; float: left;\" width=\"133\" \/>&nbsp;I have difficulty with certain tasks at work\/volunteering\/school"}},"ChoiceDataExportTags":false,"QuestionDescription":"Your Unmet Needs If yes, how much support do you need?"}},"ChoiceDataExportTags":false,"ChoiceOrder":["1","2","3","4","5","6","12","13","14","15"],"Choices":{"1":{"Display":"<img height=\"20\" src=\"https:\/\/utsau.au1.qualtrics.com\/CP\/Graphic.php?IM=IM_6rlif8EI7JoAdQq\" style=\"height: 20px; width: 133px; float: left;\" width=\"133\" \/>&nbsp;I struggle with feeling ready to work\/volunteer\/school"},"2":{"Display":"<img height=\"20\" src=\"https:\/\/utsau.au1.qualtrics.com\/CP\/Graphic.php?IM=IM_6rlif8EI7JoAdQq\" style=\"height: 20px; width: 133px; float: left;\" width=\"133\" \/>&nbsp;I need specific strategies to feel more comfortable returning to work\/volunteering\/school"},"3":{"Display":"<img height=\"20\" src=\"https:\/\/utsau.au1.qualtrics.com\/CP\/Graphic.php?IM=IM_6rlif8EI7JoAdQq\" style=\"height: 20px; width: 133px; float: left;\" width=\"133\" \/>&nbsp;I do not know what my working\/volunteering\/schooling capacity is"},"4":{"Display":"<img height=\"20\" src=\"https:\/\/utsau.au1.qualtrics.com\/CP\/Graphic.php?IM=IM_6rlif8EI7JoAdQq\" style=\"height: 20px; width: 133px; float: left;\" width=\"133\" \/>&nbsp;I am concerned about letting others down at work\/volunteering\/school"},"5":{"Display":"<img height=\"20\" src=\"https:\/\/utsau.au1.qualtrics.com\/CP\/Graphic.php?IM=IM_6rlif8EI7JoAdQq\" style=\"height: 20px; width: 133px; float: left;\" width=\"133\" \/>&nbsp;I need to understand what changes are required to return to work\/volunteering\/school (e.g. increased breaks, shorter days)"},"6":{"Display":"<img height=\"20\" src=\"https:\/\/utsau.au1.qualtrics.com\/CP\/Graphic.php?IM=IM_6rlif8EI7JoAdQq\" style=\"height: 20px; width: 133px; float: left;\" width=\"133\" \/>&nbsp;I feel I cannot work\/volunteer\/school at my previous capacity"},"12":{"Display":"<img height=\"20\" src=\"https:\/\/utsau.au1.qualtrics.com\/CP\/Graphic.php?IM=IM_6rlif8EI7JoAdQq\" style=\"height: 20px; width: 133px; float: left;\" width=\"133\" \/>&nbsp;Others perceive me differently at work\/volunteering\/school"},"13":{"Display":"<img height=\"20\" src=\"https:\/\/utsau.au1.qualtrics.com\/CP\/Graphic.php?IM=IM_6rlif8EI7JoAdQq\" style=\"height: 20px; width: 133px; float: left;\" width=\"133\" \/>&nbsp;I have difficulty understanding complex ideas, concepts or processes at work\/volunteering\/school"},"14":{"Display":"<img height=\"20\" src=\"https:\/\/utsau.au1.qualtrics.com\/CP\/Graphic.php?IM=IM_6rlif8EI7JoAdQq\" style=\"height: 20px; width: 133px; float: left;\" width=\"133\" \/>&nbsp;I need some accommodations at work\/volunteering\/school to better cope"},"15":{"Display":"<img height=\"20\" src=\"https:\/\/utsau.au1.qualtrics.com\/CP\/Graphic.php?IM=IM_6rlif8EI7JoAdQq\" style=\"height: 20px; width: 133px; float: left;\" width=\"133\" \/>&nbsp;I have difficulty with certain tasks at work\/volunteering\/school"}},"Configuration":{"ChoiceColumnWidthPixels":357,"QuestionDescriptionOption":"UseText","RepeatHeaders":"none"},"DataExportTag":"Occuptational_Fun","DataVisibility":{"Hidden":false,"Private":false},"DefaultChoices":false,"GradingData":[],"Language":[],"NextAnswerId":3,"NextChoiceId":16,"NumberOfQuestions":2,"QuestionDescription":"For each item, please select \u2018no\u2019 or 'yes' indicating if you experienced the difficulty. If \u2018yes\u2019...","QuestionJS":"Qualtrics.SurveyEngine.addOnload(function()\n{\n\t\/*Place your JavaScript here to run when the page loads*\/\n\n});\n\nQualtrics.SurveyEngine.addOnReady(function()\n{\n\t\tvar $jq = jQuery.noConflict();\n$jq('.Headings .c1').html('<strong>CRCI Related Difficulties<\/strong><br \/> In the past month, <em>because of your CRCI<\/em>, did you experience any of the following difficulties?');\n\n\n});\n\nQualtrics.SurveyEngine.addOnUnload(function()\n{\n\t\/*Place your JavaScript here to run when the page is unloaded*\/\n\n});","QuestionText":"<span style=\"font-size:16px;\">For each item, please select <em>\u2018no\u2019 or 'yes'<\/em> indicating if you experienced the difficulty. If \u2018yes\u2019 then please select the response that best describes how you feel that you have been in need of help or support regarding the<u><em> CRCI-related issue<\/em><\/u> <strong>OVER THE LAST MONTH<\/strong>.<br>\n<br>\nThe response options are described below:<\/span>\n<ol>\n\t<li><span style=\"font-size:16px;\"><em><strong><u>I do not need any additional support<\/u><\/strong>&nbsp;<\/em>= applicable to me but I don\u2019t need help or support for this issue<\/span><\/li>\n\t<li><span style=\"font-size:16px;\"><u><em><strong>My need for support for is satisfied<\/strong><\/em><\/u> = I experience this difficulty, but I receive adequate help or support<\/span><\/li>\n\t<li><span style=\"font-size:16px;\"><em><strong><u>I have a low need for additional support<\/u><\/strong>&nbsp;<\/em>= I experience this difficulty and need some need help or support<\/span><\/li>\n\t<li><span style=\"font-size:16px;\"><u><strong><em>I have a moderate need for additional support<\/em><\/strong><\/u>&nbsp;= I experience this difficulty and need a moderate amount of help or support<\/span><\/li>\n\t<li><span style=\"font-size:16px;\"><u><strong><em>I have a high need for additional support<\/em><\/strong><\/u>&nbsp;= I experience this difficulty and need a high amount of help or support<\/span><\/li>\n<\/ol>","QuestionText_Unsafe":"<span style=\"font-size:16px;\">For each item, please select <em>\u2018no\u2019 or 'yes'<\/em> indicating if you experienced the difficulty. If \u2018yes\u2019 then please select the response that best describes how you feel that you have been in need of help or support regarding the<u><em> CRCI-related issue<\/em><\/u> <strong>OVER THE LAST MONTH<\/strong>.<br>\n<br>\nThe response options are described below:<\/span>\n<ol>\n\t<li><span style=\"font-size:16px;\"><em><strong><u>I do not need any support for this difficulty<\/u><\/strong> <\/em>= applicable to me but I don\u2019t need help or support for this issue<\/span><\/li>\n\t<li><span style=\"font-size:16px;\"><u><em><strong>My need for support for this difficulty is satisfied<\/strong><\/em><\/u> = I experience this difficulty, but I receive adequate help or support<\/span><\/li>\n\t<li><span style=\"font-size:16px;\"><em><strong><u>I have a low need for support for this difficulty<\/u><\/strong> <\/em>= I experience this difficulty and need some need help or support<\/span><\/li>\n\t<li><span style=\"font-size:16px;\"><u><strong><em>I have a moderate need for support for this difficulty<\/em><\/strong><\/u> = I experience this difficulty and need a moderate amount of help or support<\/span><\/li>\n\t<li><span style=\"font-size:16px;\"><u><strong><em>I have a high need for support for this difficulty<\/em><\/strong><\/u> = I experience this difficulty and need a high amount of help or support<\/span><\/li>\n<\/ol>","QuestionType":"SBS","Selector":"SBSMatrix","Validation":{"Settings":{"ForceResponse":"OFF","ForceResponseType":"ON","Type":"CustomValidation","CustomValidation":{"Logic":{"0":{"0":{"ChoiceLocator":"q:\/\/QID161%231\/SelectableChoice\/1\/2","Description":"<span class=\"ConjDesc\">If<\/span> <span class=\"QuestionDesc\">For each item, please select \u2018no\u2019 or 'yes' indicating if you experienced the difficulty. If \u2018yes\u2019...<\/span> <span class=\"LeftOpDesc\">&lt;img height=\"20\" src=\"https:\/\/utsau.au1.qualtrics.com\/CP\/Graphic.php?IM=IM_6rlif8EI7JoAdQq\" style=\"height: 20px; width: 133px; float: left;\" width=\"133\" \/&gt;&amp;nbsp;I struggle with feeling ready to work\/volunteer\/school - &lt;span style=\"color:#ffffff;\"&gt;.&lt;\/span&gt; - Yes<\/span> <span class=\"OpDesc\">Is Selected<\/span> ","LeftOperand":"q:\/\/QID161%231\/SelectableChoice\/1\/2","LogicType":"Question","Operator":"Selected","QuestionID":"QID161","QuestionIDFromLocator":"QID161#1","QuestionIsInLoop":"no","Type":"Expression"},"1":{"ChoiceLocator":"q:\/\/QID161%232\/SelectedAnswerRecode\/1","Conjuction":"And","Description":"<span class=\"ConjDesc\">And<\/span> <span class=\"QuestionDesc\">For each item, please select \u2018no\u2019 or 'yes' indicating if you experienced the difficulty. If \u2018yes\u2019...<\/span> <span class=\"LeftOpDesc\">&lt;img height=\"20\" src=\"https:\/\/utsau.au1.qualtrics.com\/CP\/Graphic.php?IM=IM_6rlif8EI7JoAdQq\" style=\"height: 20px; width: 133px; float: left;\" width=\"133\" \/&gt;&amp;nbsp;I struggle with feeling ready to work\/volunteer\/school - &lt;strong&gt;Your Unmet Needs&lt;\/strong&gt;&lt;br \/&gt;\nIf yes, how much support do you need?<\/span> <span class=\"OpDesc\">Is Not Empty<\/span> ","LeftOperand":"q:\/\/QID161%232\/SelectedAnswerRecode\/1","LogicType":"Question","Operator":"NotEmpty","QuestionID":"QID161","QuestionIDFromLocator":"QID161#2","QuestionIsInLoop":"no","Type":"Expression"},"2":{"ChoiceLocator":"q:\/\/QID161%231\/SelectableChoice\/1\/1","Conjuction":"Or","Description":"<span class=\"ConjDesc\">Or<\/span> <span class=\"QuestionDesc\">For each item, please select \u2018no\u2019 or 'yes' indicating if you experienced the difficulty. If \u2018yes\u2019...<\/span> <span class=\"LeftOpDesc\">&lt;img height=\"20\" src=\"https:\/\/utsau.au1.qualtrics.com\/CP\/Graphic.php?IM=IM_6rlif8EI7JoAdQq\" style=\"height: 20px; width: 133px; float: left;\" width=\"133\" \/&gt;&amp;nbsp;I struggle with feeling ready to work\/volunteer\/school - &lt;span style=\"color:#ffffff;\"&gt;.&lt;\/span&gt; - No<\/span> <span class=\"OpDesc\">Is Selected<\/span> ","LeftOperand":"q:\/\/QID161%231\/SelectableChoice\/1\/1","LogicType":"Question","Operator":"Selected","QuestionID":"QID161","QuestionIDFromLocator":"QID161#1","QuestionIsInLoop":"no","Type":"Expression"},"Type":"If"},"1":{"0":{"ChoiceLocator":"q:\/\/QID161%231\/SelectableChoice\/2\/2","Description":"<span class=\"ConjDesc\">If<\/span> <span class=\"QuestionDesc\">For each item, please select \u2018no\u2019 or 'yes' indicating if you experienced the difficulty. If \u2018yes\u2019...<\/span> <span class=\"LeftOpDesc\">&lt;img height=\"20\" src=\"https:\/\/utsau.au1.qualtrics.com\/CP\/Graphic.php?IM=IM_6rlif8EI7JoAdQq\" style=\"height: 20px; width: 133px; float: left;\" width=\"133\" \/&gt;&amp;nbsp;I need specific strategies to feel more comfortable returning to work\/volunteering\/school - &lt;span style=\"color:#ffffff;\"&gt;.&lt;\/span&gt; - Yes<\/span> <span class=\"OpDesc\">Is Selected<\/span> ","LeftOperand":"q:\/\/QID161%231\/SelectableChoice\/2\/2","LogicType":"Question","Operator":"Selected","QuestionID":"QID161","QuestionIDFromLocator":"QID161#1","QuestionIsInLoop":"no","Type":"Expression"},"1":{"ChoiceLocator":"q:\/\/QID161%232\/SelectedAnswerRecode\/2","Conjuction":"And","Description":"<span class=\"ConjDesc\">And<\/span> <span class=\"QuestionDesc\">For each item, please select \u2018no\u2019 or 'yes' indicating if you experienced the difficulty. If \u2018yes\u2019...<\/span> <span class=\"LeftOpDesc\">&lt;img height=\"20\" src=\"https:\/\/utsau.au1.qualtrics.com\/CP\/Graphic.php?IM=IM_6rlif8EI7JoAdQq\" style=\"height: 20px; width: 133px; float: left;\" width=\"133\" \/&gt;&amp;nbsp;I need specific strategies to feel more comfortable returning to work\/volunteering\/school - &lt;strong&gt;Your Unmet Needs&lt;\/strong&gt;&lt;br \/&gt;\nIf yes, how much support do you need?<\/span> <span class=\"OpDesc\">Is Not Empty<\/span> ","LeftOperand":"q:\/\/QID161%232\/SelectedAnswerRecode\/2","LogicType":"Question","Operator":"NotEmpty","QuestionID":"QID161","QuestionIDFromLocator":"QID161#2","QuestionIsInLoop":"no","Type":"Expression"},"2":{"ChoiceLocator":"q:\/\/QID161%231\/SelectableChoice\/2\/1","Conjuction":"Or","Description":"<span class=\"ConjDesc\">Or<\/span> <span class=\"QuestionDesc\">For each item, please select \u2018no\u2019 or 'yes' indicating if you experienced the difficulty. If \u2018yes\u2019...<\/span> <span class=\"LeftOpDesc\">&lt;img height=\"20\" src=\"https:\/\/utsau.au1.qualtrics.com\/CP\/Graphic.php?IM=IM_6rlif8EI7JoAdQq\" style=\"height: 20px; width: 133px; float: left;\" width=\"133\" \/&gt;&amp;nbsp;I need specific strategies to feel more comfortable returning to work\/volunteering\/school - &lt;span style=\"color:#ffffff;\"&gt;.&lt;\/span&gt; - No<\/span> <span class=\"OpDesc\">Is Selected<\/span> ","LeftOperand":"q:\/\/QID161%231\/SelectableChoice\/2\/1","LogicType":"Question","Operator":"Selected","QuestionID":"QID161","QuestionIDFromLocator":"QID161#1","QuestionIsInLoop":"no","Type":"Expression"},"Type":"AndIf"},"2":{"0":{"ChoiceLocator":"q:\/\/QID161%231\/SelectableChoice\/3\/2","Description":"<span class=\"ConjDesc\">If<\/span> <span class=\"QuestionDesc\">For each item, please select \u2018no\u2019 or 'yes' indicating if you experienced the difficulty. If \u2018yes\u2019...<\/span> <span class=\"LeftOpDesc\">&lt;img height=\"20\" src=\"https:\/\/utsau.au1.qualtrics.com\/CP\/Graphic.php?IM=IM_6rlif8EI7JoAdQq\" style=\"height: 20px; width: 133px; float: left;\" width=\"133\" \/&gt;&amp;nbsp;I do not know what my working\/volunteering\/schooling capacity is - &lt;span style=\"color:#ffffff;\"&gt;.&lt;\/span&gt; - Yes<\/span> <span class=\"OpDesc\">Is Selected<\/span> ","LeftOperand":"q:\/\/QID161%231\/SelectableChoice\/3\/2","LogicType":"Question","Operator":"Selected","QuestionID":"QID161","QuestionIDFromLocator":"QID161#1","QuestionIsInLoop":"no","Type":"Expression"},"1":{"ChoiceLocator":"q:\/\/QID161%232\/SelectedAnswerRecode\/3","Conjuction":"And","Description":"<span class=\"ConjDesc\">And<\/span> <span class=\"QuestionDesc\">For each item, please select \u2018no\u2019 or 'yes' indicating if you experienced the difficulty. If \u2018yes\u2019...<\/span> <span class=\"LeftOpDesc\">&lt;img height=\"20\" src=\"https:\/\/utsau.au1.qualtrics.com\/CP\/Graphic.php?IM=IM_6rlif8EI7JoAdQq\" style=\"height: 20px; width: 133px; float: left;\" width=\"133\" \/&gt;&amp;nbsp;I do not know what my working\/volunteering\/schooling capacity is - &lt;strong&gt;Your Unmet Needs&lt;\/strong&gt;&lt;br \/&gt;\nIf yes, how much support do you need?<\/span> <span class=\"OpDesc\">Is Not Empty<\/span> ","LeftOperand":"q:\/\/QID161%232\/SelectedAnswerRecode\/3","LogicType":"Question","Operator":"NotEmpty","QuestionID":"QID161","QuestionIDFromLocator":"QID161#2","QuestionIsInLoop":"no","Type":"Expression"},"2":{"ChoiceLocator":"q:\/\/QID161%231\/SelectableChoice\/3\/1","Conjuction":"Or","Description":"<span class=\"ConjDesc\">Or<\/span> <span class=\"QuestionDesc\">For each item, please select \u2018no\u2019 or 'yes' indicating if you experienced the difficulty. If \u2018yes\u2019...<\/span> <span class=\"LeftOpDesc\">&lt;img height=\"20\" src=\"https:\/\/utsau.au1.qualtrics.com\/CP\/Graphic.php?IM=IM_6rlif8EI7JoAdQq\" style=\"height: 20px; width: 133px; float: left;\" width=\"133\" \/&gt;&amp;nbsp;I do not know what my working\/volunteering\/schooling capacity is - &lt;span style=\"color:#ffffff;\"&gt;.&lt;\/span&gt; - No<\/span> <span class=\"OpDesc\">Is Selected<\/span> ","LeftOperand":"q:\/\/QID161%231\/SelectableChoice\/3\/1","LogicType":"Question","Operator":"Selected","QuestionID":"QID161","QuestionIDFromLocator":"QID161#1","QuestionIsInLoop":"no","Type":"Expression"},"Type":"AndIf"},"3":{"0":{"ChoiceLocator":"q:\/\/QID161%231\/SelectableChoice\/4\/2","Description":"<span class=\"ConjDesc\">If<\/span> <span class=\"QuestionDesc\">For each item, please select \u2018no\u2019 or 'yes' indicating if you experienced the difficulty. If \u2018yes\u2019...<\/span> <span class=\"LeftOpDesc\">&lt;img height=\"20\" src=\"https:\/\/utsau.au1.qualtrics.com\/CP\/Graphic.php?IM=IM_6rlif8EI7JoAdQq\" style=\"height: 20px; width: 133px; float: left;\" width=\"133\" \/&gt;&amp;nbsp;I am concerned about letting others down at work\/volunteering\/school - &lt;span style=\"color:#ffffff;\"&gt;.&lt;\/span&gt; - Yes<\/span> <span class=\"OpDesc\">Is Selected<\/span> ","LeftOperand":"q:\/\/QID161%231\/SelectableChoice\/4\/2","LogicType":"Question","Operator":"Selected","QuestionID":"QID161","QuestionIDFromLocator":"QID161#1","QuestionIsInLoop":"no","Type":"Expression"},"1":{"ChoiceLocator":"q:\/\/QID161%232\/SelectedAnswerRecode\/4","Conjuction":"And","Description":"<span class=\"ConjDesc\">And<\/span> <span class=\"QuestionDesc\">For each item, please select \u2018no\u2019 or 'yes' indicating if you experienced the difficulty. If \u2018yes\u2019...<\/span> <span class=\"LeftOpDesc\">&lt;img height=\"20\" src=\"https:\/\/utsau.au1.qualtrics.com\/CP\/Graphic.php?IM=IM_6rlif8EI7JoAdQq\" style=\"height: 20px; width: 133px; float: left;\" width=\"133\" \/&gt;&amp;nbsp;I am concerned about letting others down at work\/volunteering\/school - &lt;strong&gt;Your Unmet Needs&lt;\/strong&gt;&lt;br \/&gt;\nIf yes, how much support do you need?<\/span> <span class=\"OpDesc\">Is Not Empty<\/span> ","LeftOperand":"q:\/\/QID161%232\/SelectedAnswerRecode\/4","LogicType":"Question","Operator":"NotEmpty","QuestionID":"QID161","QuestionIDFromLocator":"QID161#2","QuestionIsInLoop":"no","Type":"Expression"},"2":{"ChoiceLocator":"q:\/\/QID161%231\/SelectableChoice\/4\/1","Conjuction":"Or","Description":"<span class=\"ConjDesc\">Or<\/span> <span class=\"QuestionDesc\">For each item, please select \u2018no\u2019 or 'yes' indicating if you experienced the difficulty. If \u2018yes\u2019...<\/span> <span class=\"LeftOpDesc\">&lt;img height=\"20\" src=\"https:\/\/utsau.au1.qualtrics.com\/CP\/Graphic.php?IM=IM_6rlif8EI7JoAdQq\" style=\"height: 20px; width: 133px; float: left;\" width=\"133\" \/&gt;&amp;nbsp;I am concerned about letting others down at work\/volunteering\/school - &lt;span style=\"color:#ffffff;\"&gt;.&lt;\/span&gt; - No<\/span> <span class=\"OpDesc\">Is Selected<\/span> ","LeftOperand":"q:\/\/QID161%231\/SelectableChoice\/4\/1","LogicType":"Question","Operator":"Selected","QuestionID":"QID161","QuestionIDFromLocator":"QID161#1","QuestionIsInLoop":"no","Type":"Expression"},"Type":"AndIf"},"4":{"0":{"ChoiceLocator":"q:\/\/QID161%231\/SelectableChoice\/5\/2","Description":"<span class=\"ConjDesc\">If<\/span> <span class=\"QuestionDesc\">For each item, please select \u2018no\u2019 or 'yes' indicating if you experienced the difficulty. If \u2018yes\u2019...<\/span> <span class=\"LeftOpDesc\">&lt;img height=\"20\" src=\"https:\/\/utsau.au1.qualtrics.com\/CP\/Graphic.php?IM=IM_6rlif8EI7JoAdQq\" style=\"height: 20px; width: 133px; float: left;\" width=\"133\" \/&gt;&amp;nbsp;I need to understand what changes are required to return to work\/volunteering\/school (e.g. increased breaks, shorter days) - &lt;span style=\"color:#ffffff;\"&gt;.&lt;\/span&gt; - Yes<\/span> <span class=\"OpDesc\">Is Selected<\/span> ","LeftOperand":"q:\/\/QID161%231\/SelectableChoice\/5\/2","LogicType":"Question","Operator":"Selected","QuestionID":"QID161","QuestionIDFromLocator":"QID161#1","QuestionIsInLoop":"no","Type":"Expression"},"1":{"ChoiceLocator":"q:\/\/QID161%232\/SelectedAnswerRecode\/5","Conjuction":"And","Description":"<span class=\"ConjDesc\">And<\/span> <span class=\"QuestionDesc\">For each item, please select \u2018no\u2019 or 'yes' indicating if you experienced the difficulty. If \u2018yes\u2019...<\/span> <span class=\"LeftOpDesc\">&lt;img height=\"20\" src=\"https:\/\/utsau.au1.qualtrics.com\/CP\/Graphic.php?IM=IM_6rlif8EI7JoAdQq\" style=\"height: 20px; width: 133px; float: left;\" width=\"133\" \/&gt;&amp;nbsp;I need to understand what changes are required to return to work\/volunteering\/school (e.g. increased breaks, shorter days) - &lt;strong&gt;Your Unmet Needs&lt;\/strong&gt;&lt;br \/&gt;\nIf yes, how much support do you need?<\/span> <span class=\"OpDesc\">Is Not Empty<\/span> ","LeftOperand":"q:\/\/QID161%232\/SelectedAnswerRecode\/5","LogicType":"Question","Operator":"NotEmpty","QuestionID":"QID161","QuestionIDFromLocator":"QID161#2","QuestionIsInLoop":"no","Type":"Expression"},"2":{"ChoiceLocator":"q:\/\/QID161%231\/SelectableChoice\/5\/1","Conjuction":"Or","Description":"<span class=\"ConjDesc\">Or<\/span> <span class=\"QuestionDesc\">For each item, please select \u2018no\u2019 or 'yes' indicating if you experienced the difficulty. If \u2018yes\u2019...<\/span> <span class=\"LeftOpDesc\">&lt;img height=\"20\" src=\"https:\/\/utsau.au1.qualtrics.com\/CP\/Graphic.php?IM=IM_6rlif8EI7JoAdQq\" style=\"height: 20px; width: 133px; float: left;\" width=\"133\" \/&gt;&amp;nbsp;I need to understand what changes are required to return to work\/volunteering\/school (e.g. increased breaks, shorter days) - &lt;span style=\"color:#ffffff;\"&gt;.&lt;\/span&gt; - No<\/span> <span class=\"OpDesc\">Is Selected<\/span> ","LeftOperand":"q:\/\/QID161%231\/SelectableChoice\/5\/1","LogicType":"Question","Operator":"Selected","QuestionID":"QID161","QuestionIDFromLocator":"QID161#1","QuestionIsInLoop":"no","Type":"Expression"},"Type":"AndIf"},"5":{"0":{"ChoiceLocator":"q:\/\/QID161%231\/SelectableChoice\/6\/2","Description":"<span class=\"ConjDesc\">If<\/span> <span class=\"QuestionDesc\">For each item, please select \u2018no\u2019 or 'yes' indicating if you experienced the difficulty. If \u2018yes\u2019...<\/span> <span class=\"LeftOpDesc\">&lt;img height=\"20\" src=\"https:\/\/utsau.au1.qualtrics.com\/CP\/Graphic.php?IM=IM_6rlif8EI7JoAdQq\" style=\"height: 20px; width: 133px; float: left;\" width=\"133\" \/&gt;&amp;nbsp;I feel I cannot work\/volunteer\/school at my previous capacity - &lt;span style=\"color:#ffffff;\"&gt;.&lt;\/span&gt; - Yes<\/span> <span class=\"OpDesc\">Is Selected<\/span> ","LeftOperand":"q:\/\/QID161%231\/SelectableChoice\/6\/2","LogicType":"Question","Operator":"Selected","QuestionID":"QID161","QuestionIDFromLocator":"QID161#1","QuestionIsInLoop":"no","Type":"Expression"},"1":{"ChoiceLocator":"q:\/\/QID161%232\/SelectedAnswerRecode\/6","Conjuction":"And","Description":"<span class=\"ConjDesc\">And<\/span> <span class=\"QuestionDesc\">For each item, please select \u2018no\u2019 or 'yes' indicating if you experienced the difficulty. If \u2018yes\u2019...<\/span> <span class=\"LeftOpDesc\">&lt;img height=\"20\" src=\"https:\/\/utsau.au1.qualtrics.com\/CP\/Graphic.php?IM=IM_6rlif8EI7JoAdQq\" style=\"height: 20px; width: 133px; float: left;\" width=\"133\" \/&gt;&amp;nbsp;I feel I cannot work\/volunteer\/school at my previous capacity - &lt;strong&gt;Your Unmet Needs&lt;\/strong&gt;&lt;br \/&gt;\nIf yes, how much support do you need?<\/span> <span class=\"OpDesc\">Is Not Empty<\/span> ","LeftOperand":"q:\/\/QID161%232\/SelectedAnswerRecode\/6","LogicType":"Question","Operator":"NotEmpty","QuestionID":"QID161","QuestionIDFromLocator":"QID161#2","QuestionIsInLoop":"no","Type":"Expression"},"2":{"ChoiceLocator":"q:\/\/QID161%231\/SelectableChoice\/6\/1","Conjuction":"Or","Description":"<span class=\"ConjDesc\">Or<\/span> <span class=\"QuestionDesc\">For each item, please select \u2018no\u2019 or 'yes' indicating if you experienced the difficulty. If \u2018yes\u2019...<\/span> <span class=\"LeftOpDesc\">&lt;img height=\"20\" src=\"https:\/\/utsau.au1.qualtrics.com\/CP\/Graphic.php?IM=IM_6rlif8EI7JoAdQq\" style=\"height: 20px; width: 133px; float: left;\" width=\"133\" \/&gt;&amp;nbsp;I feel I cannot work\/volunteer\/school at my previous capacity - &lt;span style=\"color:#ffffff;\"&gt;.&lt;\/span&gt; - No<\/span> <span class=\"OpDesc\">Is Selected<\/span> ","LeftOperand":"q:\/\/QID161%231\/SelectableChoice\/6\/1","LogicType":"Question","Operator":"Selected","QuestionID":"QID161","QuestionIDFromLocator":"QID161#1","QuestionIsInLoop":"no","Type":"Expression"},"Type":"AndIf"},"6":{"0":{"ChoiceLocator":"q:\/\/QID161%231\/SelectableChoice\/12\/2","Description":"<span class=\"ConjDesc\">If<\/span> <span class=\"QuestionDesc\">For each item, please select \u2018no\u2019 or 'yes' indicating if you experienced the difficulty. If \u2018yes\u2019...<\/span> <span class=\"LeftOpDesc\">&lt;img height=\"20\" src=\"https:\/\/utsau.au1.qualtrics.com\/CP\/Graphic.php?IM=IM_6rlif8EI7JoAdQq\" style=\"height: 20px; width: 133px; float: left;\" width=\"133\" \/&gt;&amp;nbsp;Others perceive me differently at work\/volunteering\/school - &lt;span style=\"color:#ffffff;\"&gt;.&lt;\/span&gt; - Yes<\/span> <span class=\"OpDesc\">Is Selected<\/span> ","LeftOperand":"q:\/\/QID161%231\/SelectableChoice\/12\/2","LogicType":"Question","Operator":"Selected","QuestionID":"QID161","QuestionIDFromLocator":"QID161#1","QuestionIsInLoop":"no","Type":"Expression"},"1":{"ChoiceLocator":"q:\/\/QID161%232\/SelectedAnswerRecode\/12","Conjuction":"And","Description":"<span class=\"ConjDesc\">And<\/span> <span class=\"QuestionDesc\">For each item, please select \u2018no\u2019 or 'yes' indicating if you experienced the difficulty. If \u2018yes\u2019...<\/span> <span class=\"LeftOpDesc\">&lt;img height=\"20\" src=\"https:\/\/utsau.au1.qualtrics.com\/CP\/Graphic.php?IM=IM_6rlif8EI7JoAdQq\" style=\"height: 20px; width: 133px; float: left;\" width=\"133\" \/&gt;&amp;nbsp;Others perceive me differently at work\/volunteering\/school - &lt;strong&gt;Your Unmet Needs&lt;\/strong&gt;&lt;br \/&gt;\nIf yes, how much support do you need?<\/span> <span class=\"OpDesc\">Is Not Empty<\/span> ","LeftOperand":"q:\/\/QID161%232\/SelectedAnswerRecode\/12","LogicType":"Question","Operator":"NotEmpty","QuestionID":"QID161","QuestionIDFromLocator":"QID161#2","QuestionIsInLoop":"no","Type":"Expression"},"2":{"ChoiceLocator":"q:\/\/QID161%231\/SelectableChoice\/12\/1","Conjuction":"Or","Description":"<span class=\"ConjDesc\">Or<\/span> <span class=\"QuestionDesc\">For each item, please select \u2018no\u2019 or 'yes' indicating if you experienced the difficulty. If \u2018yes\u2019...<\/span> <span class=\"LeftOpDesc\">&lt;img height=\"20\" src=\"https:\/\/utsau.au1.qualtrics.com\/CP\/Graphic.php?IM=IM_6rlif8EI7JoAdQq\" style=\"height: 20px; width: 133px; float: left;\" width=\"133\" \/&gt;&amp;nbsp;Others perceive me differently at work\/volunteering\/school - &lt;span style=\"color:#ffffff;\"&gt;.&lt;\/span&gt; - No<\/span> <span class=\"OpDesc\">Is Selected<\/span> ","LeftOperand":"q:\/\/QID161%231\/SelectableChoice\/12\/1","LogicType":"Question","Operator":"Selected","QuestionID":"QID161","QuestionIDFromLocator":"QID161#1","QuestionIsInLoop":"no","Type":"Expression"},"Type":"AndIf"},"7":{"0":{"ChoiceLocator":"q:\/\/QID161%231\/SelectableChoice\/13\/2","Description":"<span class=\"ConjDesc\">If<\/span> <span class=\"QuestionDesc\">For each item, please select \u2018no\u2019 or 'yes' indicating if you experienced the difficulty. If \u2018yes\u2019...<\/span> <span class=\"LeftOpDesc\">&lt;img height=\"20\" src=\"https:\/\/utsau.au1.qualtrics.com\/CP\/Graphic.php?IM=IM_6rlif8EI7JoAdQq\" style=\"height: 20px; width: 133px; float: left;\" width=\"133\" \/&gt;&amp;nbsp;I have difficulty understanding complex ideas, concepts or processes at work\/volunteering\/school - &lt;span style=\"color:#ffffff;\"&gt;.&lt;\/span&gt; - Yes<\/span> <span class=\"OpDesc\">Is Selected<\/span> ","LeftOperand":"q:\/\/QID161%231\/SelectableChoice\/13\/2","LogicType":"Question","Operator":"Selected","QuestionID":"QID161","QuestionIDFromLocator":"QID161#1","QuestionIsInLoop":"no","Type":"Expression"},"1":{"ChoiceLocator":"q:\/\/QID161%232\/SelectedAnswerRecode\/13","Conjuction":"And","Description":"<span class=\"ConjDesc\">And<\/span> <span class=\"QuestionDesc\">For each item, please select \u2018no\u2019 or 'yes' indicating if you experienced the difficulty. If \u2018yes\u2019...<\/span> <span class=\"LeftOpDesc\">&lt;img height=\"20\" src=\"https:\/\/utsau.au1.qualtrics.com\/CP\/Graphic.php?IM=IM_6rlif8EI7JoAdQq\" style=\"height: 20px; width: 133px; float: left;\" width=\"133\" \/&gt;&amp;nbsp;I have difficulty understanding complex ideas, concepts or processes at work\/volunteering\/school - &lt;strong&gt;Your Unmet Needs&lt;\/strong&gt;&lt;br \/&gt;\nIf yes, how much support do you need?<\/span> <span class=\"OpDesc\">Is Not Empty<\/span> ","LeftOperand":"q:\/\/QID161%232\/SelectedAnswerRecode\/13","LogicType":"Question","Operator":"NotEmpty","QuestionID":"QID161","QuestionIDFromLocator":"QID161#2","QuestionIsInLoop":"no","Type":"Expression"},"2":{"ChoiceLocator":"q:\/\/QID161%231\/SelectableChoice\/13\/1","Conjuction":"Or","Description":"<span class=\"ConjDesc\">Or<\/span> <span class=\"QuestionDesc\">For each item, please select \u2018no\u2019 or 'yes' indicating if you experienced the difficulty. If \u2018yes\u2019...<\/span> <span class=\"LeftOpDesc\">&lt;img height=\"20\" src=\"https:\/\/utsau.au1.qualtrics.com\/CP\/Graphic.php?IM=IM_6rlif8EI7JoAdQq\" style=\"height: 20px; width: 133px; float: left;\" width=\"133\" \/&gt;&amp;nbsp;I have difficulty understanding complex ideas, concepts or processes at work\/volunteering\/school - &lt;span style=\"color:#ffffff;\"&gt;.&lt;\/span&gt; - No<\/span> <span class=\"OpDesc\">Is Selected<\/span> ","LeftOperand":"q:\/\/QID161%231\/SelectableChoice\/13\/1","LogicType":"Question","Operator":"Selected","QuestionID":"QID161","QuestionIDFromLocator":"QID161#1","QuestionIsInLoop":"no","Type":"Expression"},"Type":"AndIf"},"8":{"0":{"ChoiceLocator":"q:\/\/QID161%231\/SelectableChoice\/14\/2","Description":"<span class=\"ConjDesc\">If<\/span> <span class=\"QuestionDesc\">For each item, please select \u2018no\u2019 or 'yes' indicating if you experienced the difficulty. If \u2018yes\u2019...<\/span> <span class=\"LeftOpDesc\">&lt;img height=\"20\" src=\"https:\/\/utsau.au1.qualtrics.com\/CP\/Graphic.php?IM=IM_6rlif8EI7JoAdQq\" style=\"height: 20px; width: 133px; float: left;\" width=\"133\" \/&gt;&amp;nbsp;I need some accommodations at work\/volunteering\/school to better cope - &lt;span style=\"color:#ffffff;\"&gt;.&lt;\/span&gt; - Yes<\/span> <span class=\"OpDesc\">Is Selected<\/span> ","LeftOperand":"q:\/\/QID161%231\/SelectableChoice\/14\/2","LogicType":"Question","Operator":"Selected","QuestionID":"QID161","QuestionIDFromLocator":"QID161#1","QuestionIsInLoop":"no","Type":"Expression"},"1":{"ChoiceLocator":"q:\/\/QID161%232\/SelectedAnswerRecode\/14","Conjuction":"And","Description":"<span class=\"ConjDesc\">And<\/span> <span class=\"QuestionDesc\">For each item, please select \u2018no\u2019 or 'yes' indicating if you experienced the difficulty. If \u2018yes\u2019...<\/span> <span class=\"LeftOpDesc\">&lt;img height=\"20\" src=\"https:\/\/utsau.au1.qualtrics.com\/CP\/Graphic.php?IM=IM_6rlif8EI7JoAdQq\" style=\"height: 20px; width: 133px; float: left;\" width=\"133\" \/&gt;&amp;nbsp;I need some accommodations at work\/volunteering\/school to better cope - &lt;strong&gt;Your Unmet Needs&lt;\/strong&gt;&lt;br \/&gt;\nIf yes, how much support do you need?<\/span> <span class=\"OpDesc\">Is Not Empty<\/span> ","LeftOperand":"q:\/\/QID161%232\/SelectedAnswerRecode\/14","LogicType":"Question","Operator":"NotEmpty","QuestionID":"QID161","QuestionIDFromLocator":"QID161#2","QuestionIsInLoop":"no","Type":"Expression"},"2":{"ChoiceLocator":"q:\/\/QID161%231\/SelectableChoice\/14\/1","Conjuction":"Or","Description":"<span class=\"ConjDesc\">Or<\/span> <span class=\"QuestionDesc\">For each item, please select \u2018no\u2019 or 'yes' indicating if you experienced the difficulty. If \u2018yes\u2019...<\/span> <span class=\"LeftOpDesc\">&lt;img height=\"20\" src=\"https:\/\/utsau.au1.qualtrics.com\/CP\/Graphic.php?IM=IM_6rlif8EI7JoAdQq\" style=\"height: 20px; width: 133px; float: left;\" width=\"133\" \/&gt;&amp;nbsp;I need some accommodations at work\/volunteering\/school to better cope - &lt;span style=\"color:#ffffff;\"&gt;.&lt;\/span&gt; - No<\/span> <span class=\"OpDesc\">Is Selected<\/span> ","LeftOperand":"q:\/\/QID161%231\/SelectableChoice\/14\/1","LogicType":"Question","Operator":"Selected","QuestionID":"QID161","QuestionIDFromLocator":"QID161#1","QuestionIsInLoop":"no","Type":"Expression"},"Type":"AndIf"},"9":{"0":{"ChoiceLocator":"q:\/\/QID161%231\/SelectableChoice\/15\/2","Description":"<span class=\"ConjDesc\">If<\/span> <span class=\"QuestionDesc\">For each item, please select \u2018no\u2019 or 'yes' indicating if you experienced the difficulty. If \u2018yes\u2019...<\/span> <span class=\"LeftOpDesc\">&lt;img height=\"20\" src=\"https:\/\/utsau.au1.qualtrics.com\/CP\/Graphic.php?IM=IM_6rlif8EI7JoAdQq\" style=\"height: 20px; width: 133px; float: left;\" width=\"133\" \/&gt;&amp;nbsp;I have difficulty with certain tasks at work\/volunteering\/school - &lt;span style=\"color:#ffffff;\"&gt;.&lt;\/span&gt; - Yes<\/span> <span class=\"OpDesc\">Is Selected<\/span> ","LeftOperand":"q:\/\/QID161%231\/SelectableChoice\/15\/2","LogicType":"Question","Operator":"Selected","QuestionID":"QID161","QuestionIDFromLocator":"QID161#1","QuestionIsInLoop":"no","Type":"Expression"},"1":{"ChoiceLocator":"q:\/\/QID161%232\/SelectedAnswerRecode\/15","Conjuction":"And","Description":"<span class=\"ConjDesc\">And<\/span> <span class=\"QuestionDesc\">For each item, please select \u2018no\u2019 or 'yes' indicating if you experienced the difficulty. If \u2018yes\u2019...<\/span> <span class=\"LeftOpDesc\">&lt;img height=\"20\" src=\"https:\/\/utsau.au1.qualtrics.com\/CP\/Graphic.php?IM=IM_6rlif8EI7JoAdQq\" style=\"height: 20px; width: 133px; float: left;\" width=\"133\" \/&gt;&amp;nbsp;I have difficulty with certain tasks at work\/volunteering\/school - &lt;strong&gt;Your Unmet Needs&lt;\/strong&gt;&lt;br \/&gt;\nIf yes, how much support do you need?<\/span> <span class=\"OpDesc\">Is Not Empty<\/span> ","LeftOperand":"q:\/\/QID161%232\/SelectedAnswerRecode\/15","LogicType":"Question","Operator":"NotEmpty","QuestionID":"QID161","QuestionIDFromLocator":"QID161#2","QuestionIsInLoop":"no","Type":"Expression"},"2":{"ChoiceLocator":"q:\/\/QID161%231\/SelectableChoice\/15\/1","Conjuction":"Or","Description":"<span class=\"ConjDesc\">Or<\/span> <span class=\"QuestionDesc\">For each item, please select \u2018no\u2019 or 'yes' indicating if you experienced the difficulty. If \u2018yes\u2019...<\/span> <span class=\"LeftOpDesc\">&lt;img height=\"20\" src=\"https:\/\/utsau.au1.qualtrics.com\/CP\/Graphic.php?IM=IM_6rlif8EI7JoAdQq\" style=\"height: 20px; width: 133px; float: left;\" width=\"133\" \/&gt;&amp;nbsp;I have difficulty with certain tasks at work\/volunteering\/school - &lt;span style=\"color:#ffffff;\"&gt;.&lt;\/span&gt; - No<\/span> <span class=\"OpDesc\">Is Selected<\/span> ","LeftOperand":"q:\/\/QID161%231\/SelectableChoice\/15\/1","LogicType":"Question","Operator":"Selected","QuestionID":"QID161","QuestionIDFromLocator":"QID161#1","QuestionIsInLoop":"no","Type":"Expression"},"Type":"AndIf"},"Type":"BooleanExpression"},"Message":{"description":"Require response","libraryID":"UR_7UPH7AfIq1PWKEK","messageID":"MS_572LFgwbgW46WtE","subMessageID":"VE_FORCE_RESPONSE"}}}},"QuestionID":"QID6"}},{"SurveyID":"SV_7TYDSVOqbTx0ey2","Element":"SQ","PrimaryAttribute":"QID7","SecondaryAttribute":"For each item, please select \u2018no\u2019 or 'yes' indicating if you experienced the difficulty. If \u2018y","TertiaryAttribute":null,"Payload":{"AdditionalQuestions":{"1":{"Answers":{"1":{"Display":"No"},"2":{"Display":"Yes"}},"QuestionText":"<span style=\"color:#ffffff;\">.<\/span>","RecodeValues":[],"VariableNaming":[],"AnalyzeChoices":[],"QuestionType":"Matrix","Selector":"Likert","SubSelector":"SingleAnswer","ChoiceColumnWidthPixels":null,"Configuration":{"ChoiceColumnWidthPixels":282,"QuestionDescriptionOption":"UseText"},"DataExportTag":"Verbal_Comm_Chal#1","QuestionID":"QID7#1","Choices":{"1":{"Display":"<img height=\"20\" src=\"https:\/\/utsau.au1.qualtrics.com\/CP\/Graphic.php?IM=IM_6rlif8EI7JoAdQq\" width=\"133\" \/> I cannot find words easily"},"2":{"Display":"<img height=\"20\" src=\"https:\/\/utsau.au1.qualtrics.com\/CP\/Graphic.php?IM=IM_6rlif8EI7JoAdQq\" width=\"133\" \/> I lose my train of thought in a conversation"},"3":{"Display":"<img height=\"20\" src=\"https:\/\/utsau.au1.qualtrics.com\/CP\/Graphic.php?IM=IM_6rlif8EI7JoAdQq\" width=\"133\" \/> I cannot remember details I should remember in a conversation (e.g. peoples&rsquo; names, details about a friends life)"},"4":{"Display":"<img height=\"20\" src=\"https:\/\/utsau.au1.qualtrics.com\/CP\/Graphic.php?IM=IM_6rlif8EI7JoAdQq\" width=\"133\" \/> I often have to ask people to repeat themselves in conversation"}},"ChoiceDataExportTags":false,"QuestionDescription":"."},"2":{"Answers":{"1":{"Display":"I do not need any additional support"},"2":{"Display":"My need for support is satisfied"},"3":{"Display":"I have a low need for additional support"},"4":{"Display":"I have a moderate need for additional support"},"5":{"Display":"I have a high need for additional support"}},"QuestionText":"<strong>Your Unmet Needs<\/strong><br \/>\nIf yes, how much support do you need?","RecodeValues":[],"VariableNaming":[],"AnalyzeChoices":[],"QuestionType":"Matrix","Selector":"Likert","SubSelector":"SingleAnswer","ChoiceColumnWidthPixels":null,"Configuration":{"ChoiceColumnWidthPixels":505,"QuestionDescriptionOption":"UseText"},"DataExportTag":"Verbal_Comm_Chal#2","QuestionID":"QID7#2","Choices":{"1":{"Display":"<img height=\"20\" src=\"https:\/\/utsau.au1.qualtrics.com\/CP\/Graphic.php?IM=IM_6rlif8EI7JoAdQq\" width=\"133\" \/> I cannot find words easily"},"2":{"Display":"<img height=\"20\" src=\"https:\/\/utsau.au1.qualtrics.com\/CP\/Graphic.php?IM=IM_6rlif8EI7JoAdQq\" width=\"133\" \/> I lose my train of thought in a conversation"},"3":{"Display":"<img height=\"20\" src=\"https:\/\/utsau.au1.qualtrics.com\/CP\/Graphic.php?IM=IM_6rlif8EI7JoAdQq\" width=\"133\" \/> I cannot remember details I should remember in a conversation (e.g. peoples&rsquo; names, details about a friends life)"},"4":{"Display":"<img height=\"20\" src=\"https:\/\/utsau.au1.qualtrics.com\/CP\/Graphic.php?IM=IM_6rlif8EI7JoAdQq\" width=\"133\" \/> I often have to ask people to repeat themselves in conversation"}},"ChoiceDataExportTags":false,"QuestionDescription":"Your Unmet Needs If yes, how much support do you need?"}},"ChoiceDataExportTags":false,"ChoiceOrder":[1,2,3,4],"Choices":{"1":{"Display":"<img height=\"20\" src=\"https:\/\/utsau.au1.qualtrics.com\/CP\/Graphic.php?IM=IM_6rlif8EI7JoAdQq\" width=\"133\" \/> I cannot find words easily"},"2":{"Display":"<img height=\"20\" src=\"https:\/\/utsau.au1.qualtrics.com\/CP\/Graphic.php?IM=IM_6rlif8EI7JoAdQq\" width=\"133\" \/> I lose my train of thought in a conversation"},"3":{"Display":"<img height=\"20\" src=\"https:\/\/utsau.au1.qualtrics.com\/CP\/Graphic.php?IM=IM_6rlif8EI7JoAdQq\" width=\"133\" \/> I cannot remember details I should remember in a conversation (e.g. peoples&rsquo; names, details about a friends life)"},"4":{"Display":"<img height=\"20\" src=\"https:\/\/utsau.au1.qualtrics.com\/CP\/Graphic.php?IM=IM_6rlif8EI7JoAdQq\" width=\"133\" \/> I often have to ask people to repeat themselves in conversation"}},"Configuration":{"ChoiceColumnWidthPixels":332,"QuestionDescriptionOption":"UseText","RepeatHeaders":"none"},"DataExportTag":"Verbal_Comm_Chal","DataVisibility":{"Hidden":false,"Private":false},"DefaultChoices":false,"GradingData":[],"Language":[],"NextAnswerId":3,"NextChoiceId":5,"NumberOfQuestions":2,"QuestionDescription":"For each item, please select \u2018no\u2019 or 'yes' indicating if you experienced the difficulty. If \u2018yes\u2019...","QuestionJS":"Qualtrics.SurveyEngine.addOnload(function()\n{\n\t\/*Place your JavaScript here to run when the page loads*\/\n\n});\n\nQualtrics.SurveyEngine.addOnReady(function()\n{\n\t\tvar $jq = jQuery.noConflict();\n$jq('.Headings .c1').html('<strong>CRCI Related Difficulties<\/strong><br \/> In the past month, <em>because of your CRCI<\/em>, did you experience any of the following difficulties?');\n\n\n});\n\nQualtrics.SurveyEngine.addOnUnload(function()\n{\n\t\/*Place your JavaScript here to run when the page is unloaded*\/\n\n});","QuestionText":"<span style=\"font-size:16px;\">For each item, please select <em>\u2018no\u2019 or 'yes'<\/em> indicating if you experienced the difficulty. If \u2018yes\u2019 then please select the response that best describes how you feel that you have been in need of help or support regarding the<u><em> CRCI-related issue<\/em><\/u> <strong>OVER THE LAST MONTH<\/strong>.<br>\n<br>\nThe response options are described below:<\/span>\n<ol>\n\t<li><span style=\"font-size:16px;\"><em><strong><u>I do not need any additional support<\/u><\/strong>&nbsp;<\/em>= applicable to me but I don\u2019t need help or support for this issue<\/span><\/li>\n\t<li><span style=\"font-size:16px;\"><u><em><strong>My need for support is satisfied<\/strong><\/em><\/u> = I experience this difficulty, but I receive adequate help or support<\/span><\/li>\n\t<li><span style=\"font-size:16px;\"><em><strong><u>I have a low need for support<\/u><\/strong>&nbsp;<\/em>= I experience this difficulty and need some need help or support<\/span><\/li>\n\t<li><span style=\"font-size:16px;\"><u><strong><em>I have a moderate need for support<\/em><\/strong><\/u>&nbsp;= I experience this difficulty and need a moderate amount of help or support<\/span><\/li>\n\t<li><span style=\"font-size:16px;\"><u><strong><em>I have a high need for support<\/em><\/strong><\/u>&nbsp;= I experience this difficulty and need a high amount of help or support<\/span><\/li>\n<\/ol>","QuestionText_Unsafe":"<span style=\"font-size:16px;\">For each item, please select <em>\u2018no\u2019 or 'yes'<\/em> indicating if you experienced the difficulty. If \u2018yes\u2019 then please select the response that best describes how you feel that you have been in need of help or support regarding the<u><em> CRCI-related issue<\/em><\/u> <strong>OVER THE LAST MONTH<\/strong>.<br>\n<br>\nThe response options are described below:<\/span>\n<ol>\n\t<li><span style=\"font-size:16px;\"><em><strong><u>I do not need any support for this difficulty<\/u><\/strong> <\/em>= applicable to me but I don\u2019t need help or support for this issue<\/span><\/li>\n\t<li><span style=\"font-size:16px;\"><u><em><strong>My need for support for this difficulty is satisfied<\/strong><\/em><\/u> = I experience this difficulty, but I receive adequate help or support<\/span><\/li>\n\t<li><span style=\"font-size:16px;\"><em><strong><u>I have a low need for support for this difficulty<\/u><\/strong> <\/em>= I experience this difficulty and need some need help or support<\/span><\/li>\n\t<li><span style=\"font-size:16px;\"><u><strong><em>I have a moderate need for support for this difficulty<\/em><\/strong><\/u> = I experience this difficulty and need a moderate amount of help or support<\/span><\/li>\n\t<li><span style=\"font-size:16px;\"><u><strong><em>I have a high need for support for this difficulty<\/em><\/strong><\/u> = I experience this difficulty and need a high amount of help or support<\/span><\/li>\n<\/ol>","QuestionType":"SBS","Selector":"SBSMatrix","Validation":{"Settings":{"ForceResponse":"OFF","ForceResponseType":"ON","Type":"CustomValidation","CustomValidation":{"Logic":{"0":{"0":{"ChoiceLocator":"q:\/\/QID163%231\/SelectableChoice\/1\/2","Description":"<span class=\"ConjDesc\">If<\/span> <span class=\"QuestionDesc\">For each item, please select \u2018no\u2019 or 'yes' indicating if you experienced the difficulty. If \u2018yes\u2019...<\/span> <span class=\"LeftOpDesc\">&lt;img height=\"20\" src=\"https:\/\/utsau.au1.qualtrics.com\/CP\/Graphic.php?IM=IM_6rlif8EI7JoAdQq\" width=\"133\" \/&gt; I cannot find words easily - &lt;span style=\"color:#ffffff;\"&gt;.&lt;\/span&gt; - Yes<\/span> <span class=\"OpDesc\">Is Selected<\/span> ","LeftOperand":"q:\/\/QID163%231\/SelectableChoice\/1\/2","LogicType":"Question","Operator":"Selected","QuestionID":"QID163","QuestionIDFromLocator":"QID163#1","QuestionIsInLoop":"no","Type":"Expression"},"1":{"ChoiceLocator":"q:\/\/QID163%232\/SelectedAnswerRecode\/1","Conjuction":"And","Description":"<span class=\"ConjDesc\">And<\/span> <span class=\"QuestionDesc\">For each item, please select \u2018no\u2019 or 'yes' indicating if you experienced the difficulty. If \u2018yes\u2019...<\/span> <span class=\"LeftOpDesc\">&lt;img height=\"20\" src=\"https:\/\/utsau.au1.qualtrics.com\/CP\/Graphic.php?IM=IM_6rlif8EI7JoAdQq\" width=\"133\" \/&gt; I cannot find words easily - &lt;strong&gt;Your Unmet Needs&lt;\/strong&gt;&lt;br \/&gt;\nIf yes, how much support do you need?<\/span> <span class=\"OpDesc\">Is Not Empty<\/span> ","LeftOperand":"q:\/\/QID163%232\/SelectedAnswerRecode\/1","LogicType":"Question","Operator":"NotEmpty","QuestionID":"QID163","QuestionIDFromLocator":"QID163#2","QuestionIsInLoop":"no","Type":"Expression"},"2":{"ChoiceLocator":"q:\/\/QID163%231\/SelectableChoice\/1\/1","Conjuction":"Or","Description":"<span class=\"ConjDesc\">Or<\/span> <span class=\"QuestionDesc\">For each item, please select \u2018no\u2019 or 'yes' indicating if you experienced the difficulty. If \u2018yes\u2019...<\/span> <span class=\"LeftOpDesc\">&lt;img height=\"20\" src=\"https:\/\/utsau.au1.qualtrics.com\/CP\/Graphic.php?IM=IM_6rlif8EI7JoAdQq\" width=\"133\" \/&gt; I cannot find words easily - &lt;span style=\"color:#ffffff;\"&gt;.&lt;\/span&gt; - No<\/span> <span class=\"OpDesc\">Is Selected<\/span> ","LeftOperand":"q:\/\/QID163%231\/SelectableChoice\/1\/1","LogicType":"Question","Operator":"Selected","QuestionID":"QID163","QuestionIDFromLocator":"QID163#1","QuestionIsInLoop":"no","Type":"Expression"},"Type":"If"},"1":{"0":{"ChoiceLocator":"q:\/\/QID163%231\/SelectableChoice\/2\/2","Description":"<span class=\"ConjDesc\">If<\/span> <span class=\"QuestionDesc\">For each item, please select \u2018no\u2019 or 'yes' indicating if you experienced the difficulty. If \u2018yes\u2019...<\/span> <span class=\"LeftOpDesc\">&lt;img height=\"20\" src=\"https:\/\/utsau.au1.qualtrics.com\/CP\/Graphic.php?IM=IM_6rlif8EI7JoAdQq\" width=\"133\" \/&gt; I lose my train of thought in a conversation - &lt;span style=\"color:#ffffff;\"&gt;.&lt;\/span&gt; - Yes<\/span> <span class=\"OpDesc\">Is Selected<\/span> ","LeftOperand":"q:\/\/QID163%231\/SelectableChoice\/2\/2","LogicType":"Question","Operator":"Selected","QuestionID":"QID163","QuestionIDFromLocator":"QID163#1","QuestionIsInLoop":"no","Type":"Expression"},"1":{"ChoiceLocator":"q:\/\/QID163%232\/SelectedAnswerRecode\/2","Conjuction":"And","Description":"<span class=\"ConjDesc\">And<\/span> <span class=\"QuestionDesc\">For each item, please select \u2018no\u2019 or 'yes' indicating if you experienced the difficulty. If \u2018yes\u2019...<\/span> <span class=\"LeftOpDesc\">&lt;img height=\"20\" src=\"https:\/\/utsau.au1.qualtrics.com\/CP\/Graphic.php?IM=IM_6rlif8EI7JoAdQq\" width=\"133\" \/&gt; I lose my train of thought in a conversation - &lt;strong&gt;Your Unmet Needs&lt;\/strong&gt;&lt;br \/&gt;\nIf yes, how much support do you need?<\/span> <span class=\"OpDesc\">Is Not Empty<\/span> ","LeftOperand":"q:\/\/QID163%232\/SelectedAnswerRecode\/2","LogicType":"Question","Operator":"NotEmpty","QuestionID":"QID163","QuestionIDFromLocator":"QID163#2","QuestionIsInLoop":"no","Type":"Expression"},"2":{"ChoiceLocator":"q:\/\/QID163%231\/SelectableChoice\/2\/1","Conjuction":"Or","Description":"<span class=\"ConjDesc\">Or<\/span> <span class=\"QuestionDesc\">For each item, please select \u2018no\u2019 or 'yes' indicating if you experienced the difficulty. If \u2018yes\u2019...<\/span> <span class=\"LeftOpDesc\">&lt;img height=\"20\" src=\"https:\/\/utsau.au1.qualtrics.com\/CP\/Graphic.php?IM=IM_6rlif8EI7JoAdQq\" width=\"133\" \/&gt; I lose my train of thought in a conversation - &lt;span style=\"color:#ffffff;\"&gt;.&lt;\/span&gt; - No<\/span> <span class=\"OpDesc\">Is Selected<\/span> ","LeftOperand":"q:\/\/QID163%231\/SelectableChoice\/2\/1","LogicType":"Question","Operator":"Selected","QuestionID":"QID163","QuestionIDFromLocator":"QID163#1","QuestionIsInLoop":"no","Type":"Expression"},"Type":"AndIf"},"2":{"0":{"ChoiceLocator":"q:\/\/QID163%231\/SelectableChoice\/3\/2","Description":"<span class=\"ConjDesc\">If<\/span> <span class=\"QuestionDesc\">For each item, please select \u2018no\u2019 or 'yes' indicating if you experienced the difficulty. If \u2018yes\u2019...<\/span> <span class=\"LeftOpDesc\">&lt;img height=\"20\" src=\"https:\/\/utsau.au1.qualtrics.com\/CP\/Graphic.php?IM=IM_6rlif8EI7JoAdQq\" width=\"133\" \/&gt; I cannot remember details I should remember in a conversation (e.g. peoples&amp;rsquo; names, details about a friends life) - &lt;span style=\"color:#ffffff;\"&gt;.&lt;\/span&gt; - Yes<\/span> <span class=\"OpDesc\">Is Selected<\/span> ","LeftOperand":"q:\/\/QID163%231\/SelectableChoice\/3\/2","LogicType":"Question","Operator":"Selected","QuestionID":"QID163","QuestionIDFromLocator":"QID163#1","QuestionIsInLoop":"no","Type":"Expression"},"1":{"ChoiceLocator":"q:\/\/QID163%232\/SelectedAnswerRecode\/3","Conjuction":"And","Description":"<span class=\"ConjDesc\">And<\/span> <span class=\"QuestionDesc\">For each item, please select \u2018no\u2019 or 'yes' indicating if you experienced the difficulty. If \u2018yes\u2019...<\/span> <span class=\"LeftOpDesc\">&lt;img height=\"20\" src=\"https:\/\/utsau.au1.qualtrics.com\/CP\/Graphic.php?IM=IM_6rlif8EI7JoAdQq\" width=\"133\" \/&gt; I cannot remember details I should remember in a conversation (e.g. peoples&amp;rsquo; names, details about a friends life) - &lt;strong&gt;Your Unmet Needs&lt;\/strong&gt;&lt;br \/&gt;\nIf yes, how much support do you need?<\/span> <span class=\"OpDesc\">Is Not Empty<\/span> ","LeftOperand":"q:\/\/QID163%232\/SelectedAnswerRecode\/3","LogicType":"Question","Operator":"NotEmpty","QuestionID":"QID163","QuestionIDFromLocator":"QID163#2","QuestionIsInLoop":"no","Type":"Expression"},"2":{"ChoiceLocator":"q:\/\/QID163%231\/SelectableChoice\/3\/1","Conjuction":"Or","Description":"<span class=\"ConjDesc\">Or<\/span> <span class=\"QuestionDesc\">For each item, please select \u2018no\u2019 or 'yes' indicating if you experienced the difficulty. If \u2018yes\u2019...<\/span> <span class=\"LeftOpDesc\">&lt;img height=\"20\" src=\"https:\/\/utsau.au1.qualtrics.com\/CP\/Graphic.php?IM=IM_6rlif8EI7JoAdQq\" width=\"133\" \/&gt; I cannot remember details I should remember in a conversation (e.g. peoples&amp;rsquo; names, details about a friends life) - &lt;span style=\"color:#ffffff;\"&gt;.&lt;\/span&gt; - No<\/span> <span class=\"OpDesc\">Is Selected<\/span> ","LeftOperand":"q:\/\/QID163%231\/SelectableChoice\/3\/1","LogicType":"Question","Operator":"Selected","QuestionID":"QID163","QuestionIDFromLocator":"QID163#1","QuestionIsInLoop":"no","Type":"Expression"},"Type":"AndIf"},"3":{"0":{"ChoiceLocator":"q:\/\/QID163%231\/SelectableChoice\/4\/2","Description":"<span class=\"ConjDesc\">If<\/span> <span class=\"QuestionDesc\">For each item, please select \u2018no\u2019 or 'yes' indicating if you experienced the difficulty. If \u2018yes\u2019...<\/span> <span class=\"LeftOpDesc\">&lt;img height=\"20\" src=\"https:\/\/utsau.au1.qualtrics.com\/CP\/Graphic.php?IM=IM_6rlif8EI7JoAdQq\" width=\"133\" \/&gt; I tend to be more quiet than usual in group conversations - &lt;span style=\"color:#ffffff;\"&gt;.&lt;\/span&gt; - Yes<\/span> <span class=\"OpDesc\">Is Selected<\/span> ","LeftOperand":"q:\/\/QID163%231\/SelectableChoice\/4\/2","LogicType":"Question","Operator":"Selected","QuestionID":"QID163","QuestionIDFromLocator":"QID163#1","QuestionIsInLoop":"no","Type":"Expression"},"1":{"ChoiceLocator":"q:\/\/QID163%232\/SelectedAnswerRecode\/4","Conjuction":"And","Description":"<span class=\"ConjDesc\">And<\/span> <span class=\"QuestionDesc\">For each item, please select \u2018no\u2019 or 'yes' indicating if you experienced the difficulty. If \u2018yes\u2019...<\/span> <span class=\"LeftOpDesc\">&lt;img height=\"20\" src=\"https:\/\/utsau.au1.qualtrics.com\/CP\/Graphic.php?IM=IM_6rlif8EI7JoAdQq\" width=\"133\" \/&gt; I tend to be more quiet than usual in group conversations - &lt;strong&gt;Your Unmet Needs&lt;\/strong&gt;&lt;br \/&gt;\nIf yes, how much support do you need?<\/span> <span class=\"OpDesc\">Is Not Empty<\/span> ","LeftOperand":"q:\/\/QID163%232\/SelectedAnswerRecode\/4","LogicType":"Question","Operator":"NotEmpty","QuestionID":"QID163","QuestionIDFromLocator":"QID163#2","QuestionIsInLoop":"no","Type":"Expression"},"2":{"ChoiceLocator":"q:\/\/QID163%231\/SelectableChoice\/4\/1","Conjuction":"Or","Description":"<span class=\"ConjDesc\">Or<\/span> <span class=\"QuestionDesc\">For each item, please select \u2018no\u2019 or 'yes' indicating if you experienced the difficulty. If \u2018yes\u2019...<\/span> <span class=\"LeftOpDesc\">&lt;img height=\"20\" src=\"https:\/\/utsau.au1.qualtrics.com\/CP\/Graphic.php?IM=IM_6rlif8EI7JoAdQq\" width=\"133\" \/&gt; I tend to be more quiet than usual in group conversations - &lt;span style=\"color:#ffffff;\"&gt;.&lt;\/span&gt; - No<\/span> <span class=\"OpDesc\">Is Selected<\/span> ","LeftOperand":"q:\/\/QID163%231\/SelectableChoice\/4\/1","LogicType":"Question","Operator":"Selected","QuestionID":"QID163","QuestionIDFromLocator":"QID163#1","QuestionIsInLoop":"no","Type":"Expression"},"Type":"AndIf"},"4":{"0":{"ChoiceLocator":"q:\/\/QID163%231\/SelectableChoice\/5\/2","Description":"<span class=\"ConjDesc\">If<\/span> <span class=\"QuestionDesc\">For each item, please select \u2018no\u2019 or 'yes' indicating if you experienced the difficulty. If \u2018yes\u2019...<\/span> <span class=\"LeftOpDesc\">&lt;img height=\"20\" src=\"https:\/\/utsau.au1.qualtrics.com\/CP\/Graphic.php?IM=IM_6rlif8EI7JoAdQq\" width=\"133\" \/&gt; I often have to ask people to repeat themselves in conversation - &lt;span style=\"color:#ffffff;\"&gt;.&lt;\/span&gt; - Yes<\/span> <span class=\"OpDesc\">Is Selected<\/span> ","LeftOperand":"q:\/\/QID163%231\/SelectableChoice\/5\/2","LogicType":"Question","Operator":"Selected","QuestionID":"QID163","QuestionIDFromLocator":"QID163#1","QuestionIsInLoop":"no","Type":"Expression"},"1":{"ChoiceLocator":"q:\/\/QID163%232\/SelectedAnswerRecode\/5","Conjuction":"And","Description":"<span class=\"ConjDesc\">And<\/span> <span class=\"QuestionDesc\">For each item, please select \u2018no\u2019 or 'yes' indicating if you experienced the difficulty. If \u2018yes\u2019...<\/span> <span class=\"LeftOpDesc\">&lt;img height=\"20\" src=\"https:\/\/utsau.au1.qualtrics.com\/CP\/Graphic.php?IM=IM_6rlif8EI7JoAdQq\" width=\"133\" \/&gt; I often have to ask people to repeat themselves in conversation - &lt;strong&gt;Your Unmet Needs&lt;\/strong&gt;&lt;br \/&gt;\nIf yes, how much support do you need?<\/span> <span class=\"OpDesc\">Is Not Empty<\/span> ","LeftOperand":"q:\/\/QID163%232\/SelectedAnswerRecode\/5","LogicType":"Question","Operator":"NotEmpty","QuestionID":"QID163","QuestionIDFromLocator":"QID163#2","QuestionIsInLoop":"no","Type":"Expression"},"2":{"ChoiceLocator":"q:\/\/QID163%231\/SelectableChoice\/5\/1","Conjuction":"Or","Description":"<span class=\"ConjDesc\">Or<\/span> <span class=\"QuestionDesc\">For each item, please select \u2018no\u2019 or 'yes' indicating if you experienced the difficulty. If \u2018yes\u2019...<\/span> <span class=\"LeftOpDesc\">&lt;img height=\"20\" src=\"https:\/\/utsau.au1.qualtrics.com\/CP\/Graphic.php?IM=IM_6rlif8EI7JoAdQq\" width=\"133\" \/&gt; I often have to ask people to repeat themselves in conversation - &lt;span style=\"color:#ffffff;\"&gt;.&lt;\/span&gt; - No<\/span> <span class=\"OpDesc\">Is Selected<\/span> ","LeftOperand":"q:\/\/QID163%231\/SelectableChoice\/5\/1","LogicType":"Question","Operator":"Selected","QuestionID":"QID163","QuestionIDFromLocator":"QID163#1","QuestionIsInLoop":"no","Type":"Expression"},"Type":"AndIf"},"5":{"0":{"ChoiceLocator":"q:\/\/QID163%231\/SelectableChoice\/6\/2","Description":"<span class=\"ConjDesc\">If<\/span> <span class=\"QuestionDesc\">For each item, please select \u2018no\u2019 or 'yes' indicating if you experienced the difficulty. If \u2018yes\u2019...<\/span> <span class=\"LeftOpDesc\">&lt;img height=\"20\" src=\"https:\/\/utsau.au1.qualtrics.com\/CP\/Graphic.php?IM=IM_6rlif8EI7JoAdQq\" width=\"133\" \/&gt; I tend to make excuses to get out of social interactions - &lt;span style=\"color:#ffffff;\"&gt;.&lt;\/span&gt; - Yes<\/span> <span class=\"OpDesc\">Is Selected<\/span> ","LeftOperand":"q:\/\/QID163%231\/SelectableChoice\/6\/2","LogicType":"Question","Operator":"Selected","QuestionID":"QID163","QuestionIDFromLocator":"QID163#1","QuestionIsInLoop":"no","Type":"Expression"},"1":{"ChoiceLocator":"q:\/\/QID163%232\/SelectedAnswerRecode\/5","Conjuction":"And","Description":"<span class=\"ConjDesc\">And<\/span> <span class=\"QuestionDesc\">For each item, please select \u2018no\u2019 or 'yes' indicating if you experienced the difficulty. If \u2018yes\u2019...<\/span> <span class=\"LeftOpDesc\">&lt;img height=\"20\" src=\"https:\/\/utsau.au1.qualtrics.com\/CP\/Graphic.php?IM=IM_6rlif8EI7JoAdQq\" width=\"133\" \/&gt; I often have to ask people to repeat themselves in conversation - &lt;strong&gt;Your Unmet Needs&lt;\/strong&gt;&lt;br \/&gt;\nIf yes, how much support do you need?<\/span> <span class=\"OpDesc\">Is Not Empty<\/span> ","LeftOperand":"q:\/\/QID163%232\/SelectedAnswerRecode\/5","LogicType":"Question","Operator":"NotEmpty","QuestionID":"QID163","QuestionIDFromLocator":"QID163#2","QuestionIsInLoop":"no","Type":"Expression"},"2":{"ChoiceLocator":"q:\/\/QID163%231\/SelectableChoice\/6\/1","Conjuction":"Or","Description":"<span class=\"ConjDesc\">Or<\/span> <span class=\"QuestionDesc\">For each item, please select \u2018no\u2019 or 'yes' indicating if you experienced the difficulty. If \u2018yes\u2019...<\/span> <span class=\"LeftOpDesc\">&lt;img height=\"20\" src=\"https:\/\/utsau.au1.qualtrics.com\/CP\/Graphic.php?IM=IM_6rlif8EI7JoAdQq\" width=\"133\" \/&gt; I tend to make excuses to get out of social interactions - &lt;span style=\"color:#ffffff;\"&gt;.&lt;\/span&gt; - No<\/span> <span class=\"OpDesc\">Is Selected<\/span> ","LeftOperand":"q:\/\/QID163%231\/SelectableChoice\/6\/1","LogicType":"Question","Operator":"Selected","QuestionID":"QID163","QuestionIDFromLocator":"QID163#1","QuestionIsInLoop":"no","Type":"Expression"},"Type":"AndIf"},"6":{"0":{"ChoiceLocator":"q:\/\/QID163%231\/SelectableChoice\/12\/2","Description":"<span class=\"ConjDesc\">If<\/span> <span class=\"QuestionDesc\">For each item, please select \u2018no\u2019 or 'yes' indicating if you experienced the difficulty. If \u2018yes\u2019...<\/span> <span class=\"LeftOpDesc\">&lt;img height=\"20\" src=\"https:\/\/utsau.au1.qualtrics.com\/CP\/Graphic.php?IM=IM_6rlif8EI7JoAdQq\" width=\"133\" \/&gt; I have withdrawn from social activities I used to enjoy - &lt;span style=\"color:#ffffff;\"&gt;.&lt;\/span&gt; - Yes<\/span> <span class=\"OpDesc\">Is Selected<\/span> ","LeftOperand":"q:\/\/QID163%231\/SelectableChoice\/12\/2","LogicType":"Question","Operator":"Selected","QuestionID":"QID163","QuestionIDFromLocator":"QID163#1","QuestionIsInLoop":"no","Type":"Expression"},"1":{"ChoiceLocator":"q:\/\/QID163%232\/SelectedAnswerRecode\/12","Conjuction":"And","Description":"<span class=\"ConjDesc\">And<\/span> <span class=\"QuestionDesc\">For each item, please select \u2018no\u2019 or 'yes' indicating if you experienced the difficulty. If \u2018yes\u2019...<\/span> <span class=\"LeftOpDesc\">&lt;img height=\"20\" src=\"https:\/\/utsau.au1.qualtrics.com\/CP\/Graphic.php?IM=IM_6rlif8EI7JoAdQq\" width=\"133\" \/&gt; I have withdrawn from social activities I used to enjoy - &lt;strong&gt;Your Unmet Needs&lt;\/strong&gt;&lt;br \/&gt;\nIf yes, how much support do you need?<\/span> <span class=\"OpDesc\">Is Not Empty<\/span> ","LeftOperand":"q:\/\/QID163%232\/SelectedAnswerRecode\/12","LogicType":"Question","Operator":"NotEmpty","QuestionID":"QID163","QuestionIDFromLocator":"QID163#2","QuestionIsInLoop":"no","Type":"Expression"},"2":{"ChoiceLocator":"q:\/\/QID163%231\/SelectableChoice\/12\/1","Conjuction":"Or","Description":"<span class=\"ConjDesc\">Or<\/span> <span class=\"QuestionDesc\">For each item, please select \u2018no\u2019 or 'yes' indicating if you experienced the difficulty. If \u2018yes\u2019...<\/span> <span class=\"LeftOpDesc\">&lt;img height=\"20\" src=\"https:\/\/utsau.au1.qualtrics.com\/CP\/Graphic.php?IM=IM_6rlif8EI7JoAdQq\" width=\"133\" \/&gt; I have withdrawn from social activities I used to enjoy - &lt;span style=\"color:#ffffff;\"&gt;.&lt;\/span&gt; - No<\/span> <span class=\"OpDesc\">Is Selected<\/span> ","LeftOperand":"q:\/\/QID163%231\/SelectableChoice\/12\/1","LogicType":"Question","Operator":"Selected","QuestionID":"QID163","QuestionIDFromLocator":"QID163#1","QuestionIsInLoop":"no","Type":"Expression"},"Type":"AndIf"},"7":{"0":{"ChoiceLocator":"q:\/\/QID163%231\/SelectableChoice\/13\/2","Description":"<span class=\"ConjDesc\">If<\/span> <span class=\"QuestionDesc\">For each item, please select \u2018no\u2019 or 'yes' indicating if you experienced the difficulty. If \u2018yes\u2019...<\/span> <span class=\"LeftOpDesc\">&lt;img height=\"20\" src=\"https:\/\/utsau.au1.qualtrics.com\/CP\/Graphic.php?IM=IM_6rlif8EI7JoAdQq\" width=\"133\" \/&gt; I am isolating myself from others - &lt;span style=\"color:#ffffff;\"&gt;.&lt;\/span&gt; - Yes<\/span> <span class=\"OpDesc\">Is Selected<\/span> ","LeftOperand":"q:\/\/QID163%231\/SelectableChoice\/13\/2","LogicType":"Question","Operator":"Selected","QuestionID":"QID163","QuestionIDFromLocator":"QID163#1","QuestionIsInLoop":"no","Type":"Expression"},"1":{"ChoiceLocator":"q:\/\/QID163%232\/SelectedAnswerRecode\/13","Conjuction":"And","Description":"<span class=\"ConjDesc\">And<\/span> <span class=\"QuestionDesc\">For each item, please select \u2018no\u2019 or 'yes' indicating if you experienced the difficulty. If \u2018yes\u2019...<\/span> <span class=\"LeftOpDesc\">&lt;img height=\"20\" src=\"https:\/\/utsau.au1.qualtrics.com\/CP\/Graphic.php?IM=IM_6rlif8EI7JoAdQq\" width=\"133\" \/&gt; I am isolating myself from others - &lt;strong&gt;Your Unmet Needs&lt;\/strong&gt;&lt;br \/&gt;\nIf yes, how much support do you need?<\/span> <span class=\"OpDesc\">Is Not Empty<\/span> ","LeftOperand":"q:\/\/QID163%232\/SelectedAnswerRecode\/13","LogicType":"Question","Operator":"NotEmpty","QuestionID":"QID163","QuestionIDFromLocator":"QID163#2","QuestionIsInLoop":"no","Type":"Expression"},"2":{"ChoiceLocator":"q:\/\/QID163%231\/SelectableChoice\/13\/1","Conjuction":"Or","Description":"<span class=\"ConjDesc\">Or<\/span> <span class=\"QuestionDesc\">For each item, please select \u2018no\u2019 or 'yes' indicating if you experienced the difficulty. If \u2018yes\u2019...<\/span> <span class=\"LeftOpDesc\">&lt;img height=\"20\" src=\"https:\/\/utsau.au1.qualtrics.com\/CP\/Graphic.php?IM=IM_6rlif8EI7JoAdQq\" width=\"133\" \/&gt; I am isolating myself from others - &lt;span style=\"color:#ffffff;\"&gt;.&lt;\/span&gt; - No<\/span> <span class=\"OpDesc\">Is Selected<\/span> ","LeftOperand":"q:\/\/QID163%231\/SelectableChoice\/13\/1","LogicType":"Question","Operator":"Selected","QuestionID":"QID163","QuestionIDFromLocator":"QID163#1","QuestionIsInLoop":"no","Type":"Expression"},"Type":"AndIf"},"8":{"0":{"ChoiceLocator":"q:\/\/QID163%231\/SelectableChoice\/14\/2","Description":"<span class=\"ConjDesc\">If<\/span> <span class=\"QuestionDesc\">For each item, please select \u2018no\u2019 or 'yes' indicating if you experienced the difficulty. If \u2018yes\u2019...<\/span> <span class=\"LeftOpDesc\">&lt;img height=\"20\" src=\"https:\/\/utsau.au1.qualtrics.com\/CP\/Graphic.php?IM=IM_6rlif8EI7JoAdQq\" width=\"133\" \/&gt; I feel anxious in social situations - &lt;span style=\"color:#ffffff;\"&gt;.&lt;\/span&gt; - Yes<\/span> <span class=\"OpDesc\">Is Selected<\/span> ","LeftOperand":"q:\/\/QID163%231\/SelectableChoice\/14\/2","LogicType":"Question","Operator":"Selected","QuestionID":"QID163","QuestionIDFromLocator":"QID163#1","QuestionIsInLoop":"no","Type":"Expression"},"1":{"ChoiceLocator":"q:\/\/QID163%232\/SelectedAnswerRecode\/14","Conjuction":"And","Description":"<span class=\"ConjDesc\">And<\/span> <span class=\"QuestionDesc\">For each item, please select \u2018no\u2019 or 'yes' indicating if you experienced the difficulty. If \u2018yes\u2019...<\/span> <span class=\"LeftOpDesc\">&lt;img height=\"20\" src=\"https:\/\/utsau.au1.qualtrics.com\/CP\/Graphic.php?IM=IM_6rlif8EI7JoAdQq\" width=\"133\" \/&gt; I feel anxious in social situations - &lt;strong&gt;Your Unmet Needs&lt;\/strong&gt;&lt;br \/&gt;\nIf yes, how much support do you need?<\/span> <span class=\"OpDesc\">Is Not Empty<\/span> ","LeftOperand":"q:\/\/QID163%232\/SelectedAnswerRecode\/14","LogicType":"Question","Operator":"NotEmpty","QuestionID":"QID163","QuestionIDFromLocator":"QID163#2","QuestionIsInLoop":"no","Type":"Expression"},"2":{"ChoiceLocator":"q:\/\/QID163%231\/SelectableChoice\/14\/1","Conjuction":"Or","Description":"<span class=\"ConjDesc\">Or<\/span> <span class=\"QuestionDesc\">For each item, please select \u2018no\u2019 or 'yes' indicating if you experienced the difficulty. If \u2018yes\u2019...<\/span> <span class=\"LeftOpDesc\">&lt;img height=\"20\" src=\"https:\/\/utsau.au1.qualtrics.com\/CP\/Graphic.php?IM=IM_6rlif8EI7JoAdQq\" width=\"133\" \/&gt; I feel anxious in social situations - &lt;span style=\"color:#ffffff;\"&gt;.&lt;\/span&gt; - No<\/span> <span class=\"OpDesc\">Is Selected<\/span> ","LeftOperand":"q:\/\/QID163%231\/SelectableChoice\/14\/1","LogicType":"Question","Operator":"Selected","QuestionID":"QID163","QuestionIDFromLocator":"QID163#1","QuestionIsInLoop":"no","Type":"Expression"},"Type":"AndIf"},"9":{"0":{"ChoiceLocator":"q:\/\/QID163%231\/SelectableChoice\/15\/2","Description":"<span class=\"ConjDesc\">If<\/span> <span class=\"QuestionDesc\">For each item, please select \u2018no\u2019 or 'yes' indicating if you experienced the difficulty. If \u2018yes\u2019...<\/span> <span class=\"LeftOpDesc\">&lt;img height=\"20\" src=\"https:\/\/utsau.au1.qualtrics.com\/CP\/Graphic.php?IM=IM_6rlif8EI7JoAdQq\" width=\"133\" \/&gt; I am drained of energy after social interactions - &lt;span style=\"color:#ffffff;\"&gt;.&lt;\/span&gt; - Yes<\/span> <span class=\"OpDesc\">Is Selected<\/span> ","LeftOperand":"q:\/\/QID163%231\/SelectableChoice\/15\/2","LogicType":"Question","Operator":"Selected","QuestionID":"QID163","QuestionIDFromLocator":"QID163#1","QuestionIsInLoop":"no","Type":"Expression"},"1":{"ChoiceLocator":"q:\/\/QID163%232\/SelectedAnswerRecode\/15","Conjuction":"And","Description":"<span class=\"ConjDesc\">And<\/span> <span class=\"QuestionDesc\">For each item, please select \u2018no\u2019 or 'yes' indicating if you experienced the difficulty. If \u2018yes\u2019...<\/span> <span class=\"LeftOpDesc\">&lt;img height=\"20\" src=\"https:\/\/utsau.au1.qualtrics.com\/CP\/Graphic.php?IM=IM_6rlif8EI7JoAdQq\" width=\"133\" \/&gt; I am drained of energy after social interactions - &lt;strong&gt;Your Unmet Needs&lt;\/strong&gt;&lt;br \/&gt;\nIf yes, how much support do you need?<\/span> <span class=\"OpDesc\">Is Not Empty<\/span> ","LeftOperand":"q:\/\/QID163%232\/SelectedAnswerRecode\/15","LogicType":"Question","Operator":"NotEmpty","QuestionID":"QID163","QuestionIDFromLocator":"QID163#2","QuestionIsInLoop":"no","Type":"Expression"},"2":{"ChoiceLocator":"q:\/\/QID163%231\/SelectableChoice\/15\/1","Conjuction":"Or","Description":"<span class=\"ConjDesc\">Or<\/span> <span class=\"QuestionDesc\">For each item, please select \u2018no\u2019 or 'yes' indicating if you experienced the difficulty. If \u2018yes\u2019...<\/span> <span class=\"LeftOpDesc\">&lt;img height=\"20\" src=\"https:\/\/utsau.au1.qualtrics.com\/CP\/Graphic.php?IM=IM_6rlif8EI7JoAdQq\" width=\"133\" \/&gt; I am drained of energy after social interactions - &lt;span style=\"color:#ffffff;\"&gt;.&lt;\/span&gt; - No<\/span> <span class=\"OpDesc\">Is Selected<\/span> ","LeftOperand":"q:\/\/QID163%231\/SelectableChoice\/15\/1","LogicType":"Question","Operator":"Selected","QuestionID":"QID163","QuestionIDFromLocator":"QID163#1","QuestionIsInLoop":"no","Type":"Expression"},"Type":"AndIf"},"Type":"BooleanExpression"},"Message":{"description":"Require response","libraryID":"UR_7UPH7AfIq1PWKEK","messageID":"MS_572LFgwbgW46WtE","subMessageID":"VE_FORCE_RESPONSE"}}}},"QuestionID":"QID7"}},{"SurveyID":"SV_7TYDSVOqbTx0ey2","Element":"SQ","PrimaryAttribute":"QID10","SecondaryAttribute":"For each item, please select \u2018no\u2019 or 'yes' indicating if you experienced the difficulty. If \u2018y","TertiaryAttribute":null,"Payload":{"QuestionText":"<div style=\"font-family: Arial, Helvetica, sans-serif;\"><span style=\"font-size:16px;\">For each item, please select <em>\u2018no\u2019 or 'yes'<\/em> indicating if you experienced the difficulty. If \u2018yes\u2019 then please select the response that best describes how you feel that you have been in need of help or support regarding the<u><em> CRCI-related issue<\/em><\/u> <strong>OVER THE LAST MONTH<\/strong>.<br>\n<br>\nThe response options are described below:<\/span>\n<ol>\n\t<li><span style=\"font-size:16px;\"><em><strong><u>I do not need any additional support<\/u><\/strong>&nbsp;<\/em>= applicable to me but I don\u2019t need help or support for this issue<\/span><\/li>\n\t<li><span style=\"font-size:16px;\"><u><em><strong>My need for support is satisfied<\/strong><\/em><\/u> = I experience this difficulty, but I receive adequate help or support<\/span><\/li>\n\t<li><span style=\"font-size:16px;\"><em><strong><u>I have a low need for additional support<\/u><\/strong>&nbsp;<\/em>= I experience this difficulty and need some need help or support<\/span><\/li>\n\t<li><span style=\"font-size:16px;\"><u><strong><em>I have a moderate need for additional support<\/em><\/strong><\/u>&nbsp;= I experience this difficulty and need a moderate amount of help or support<\/span><\/li>\n\t<li><span style=\"font-size:16px;\"><u><strong><em>I have a high need for additional support<\/em><\/strong><\/u>&nbsp;= I experience this difficulty and need a high amount of help or support<\/span><\/li>\n<\/ol>\n<\/div>","QuestionJS":"Qualtrics.SurveyEngine.addOnload(function()\n{\n\t\/*Place your JavaScript here to run when the page loads*\/\n\n});\n\nQualtrics.SurveyEngine.addOnReady(function()\n{\n\t\tvar $jq = jQuery.noConflict();\n$jq('.Headings .c1').html('<strong>CRCI Related Difficulties<\/strong><br \/> In the past month, <em>because of your CRCI<\/em>, did you experience any of the following difficulties?');\n\n\n});\n\nQualtrics.SurveyEngine.addOnUnload(function()\n{\n\t\/*Place your JavaScript here to run when the page is unloaded*\/\n\n});","DefaultChoices":false,"DataExportTag":"Finding_Meaning","QuestionType":"SBS","Selector":"SBSMatrix","DataVisibility":{"Private":false,"Hidden":false},"Configuration":{"QuestionDescriptionOption":"UseText","ChoiceColumnWidthPixels":306,"RepeatHeaders":"none"},"QuestionDescription":"For each item, please select \u2018no\u2019 or 'yes' indicating if you experienced the difficulty. If \u2018yes\u2019...","Choices":{"1":{"Display":"<img height=\"20\" src=\"https:\/\/utsau.au1.qualtrics.com\/CP\/Graphic.php?IM=IM_6rlif8EI7JoAdQq\" style=\"height: 20px; width: 133px; float: left;\" width=\"133\" \/>&nbsp;I have stopped or reduced doing the things I enjoy"},"2":{"Display":"<img height=\"20\" src=\"https:\/\/utsau.au1.qualtrics.com\/CP\/Graphic.php?IM=IM_6rlif8EI7JoAdQq\" style=\"height: 20px; width: 133px; float: left;\" width=\"133\" \/>&nbsp;I am having trouble engaging with things I find meaningful"},"3":{"Display":"<img height=\"20\" src=\"https:\/\/utsau.au1.qualtrics.com\/CP\/Graphic.php?IM=IM_6rlif8EI7JoAdQq\" style=\"height: 20px; width: 133px; float: left;\" width=\"133\" \/>&nbsp;I have trouble enjoying things I used to enjoy"},"4":{"Display":"<img height=\"20\" src=\"https:\/\/utsau.au1.qualtrics.com\/CP\/Graphic.php?IM=IM_6rlif8EI7JoAdQq\" style=\"height: 20px; width: 133px; float: left;\" width=\"133\" \/>&nbsp;I have trouble engaging in hobbies I enjoy"}},"ChoiceOrder":[1,2,3,4],"Validation":{"Settings":{"ForceResponse":"OFF","ForceResponseType":"ON","Type":"None","CustomValidation":{"Logic":{"0":{"0":{"ChoiceLocator":"q:\/\/QID173%231\/SelectableChoice\/1\/2","Description":"<span class=\"ConjDesc\">If<\/span> <span class=\"QuestionDesc\">For each item, please select &amp;lsquo;no&amp;rsquo; or &amp;#39;yes&amp;#39; indicating if you experienced the difficulty. If &amp;lsquo;yes&amp;rsquo; then please select the response that best describes how you feel th...<\/span> <span class=\"LeftOpDesc\">&lt;img height=\"20\" src=\"https:\/\/utsau.au1.qualtrics.com\/CP\/Graphic.php?IM=IM_6rlif8EI7JoAdQq\" style=\"height: 20px; width: 133px; float: left;\" width=\"133\" \/&gt;&amp;nbsp;I forget things I need (e.g. keys, wallet, phone) - &lt;span style=\"color:#ffffff;\"&gt;.&lt;\/span&gt; - Yes<\/span> <span class=\"OpDesc\">Is Selected<\/span> ","LeftOperand":"q:\/\/QID173%231\/SelectableChoice\/1\/2","LogicType":"Question","Operator":"Selected","QuestionID":"QID173","QuestionIDFromLocator":"QID173#1","QuestionIsInLoop":"no","Type":"Expression"},"1":{"ChoiceLocator":"q:\/\/QID173%232\/SelectedAnswerRecode\/1","Conjuction":"And","Description":"<span class=\"ConjDesc\">And<\/span> <span class=\"QuestionDesc\">For each item, please select &amp;lsquo;no&amp;rsquo; or &amp;#39;yes&amp;#39; indicating if you experienced the difficulty. If &amp;lsquo;yes&amp;rsquo; then please select the response that best describes how you feel th...<\/span> <span class=\"LeftOpDesc\">&lt;img height=\"20\" src=\"https:\/\/utsau.au1.qualtrics.com\/CP\/Graphic.php?IM=IM_6rlif8EI7JoAdQq\" style=\"height: 20px; width: 133px; float: left;\" width=\"133\" \/&gt;&amp;nbsp;I forget things I need (e.g. keys, wallet, phone) - &lt;strong&gt;Your Unmet Needs&lt;\/strong&gt;&lt;br \/&gt;\nIf yes, how much support do you need?<\/span> <span class=\"OpDesc\">Is Not Empty<\/span> ","LeftOperand":"q:\/\/QID173%232\/SelectedAnswerRecode\/1","LogicType":"Question","Operator":"NotEmpty","QuestionID":"QID173","QuestionIDFromLocator":"QID173#2","QuestionIsInLoop":"no","Type":"Expression"},"2":{"ChoiceLocator":"q:\/\/QID173%231\/SelectableChoice\/1\/1","Conjuction":"Or","Description":"<span class=\"ConjDesc\">Or<\/span> <span class=\"QuestionDesc\">For each item, please select &amp;lsquo;no&amp;rsquo; or &amp;#39;yes&amp;#39; indicating if you experienced the difficulty. If &amp;lsquo;yes&amp;rsquo; then please select the response that best describes how you feel th...<\/span> <span class=\"LeftOpDesc\">&lt;img height=\"20\" src=\"https:\/\/utsau.au1.qualtrics.com\/CP\/Graphic.php?IM=IM_6rlif8EI7JoAdQq\" style=\"height: 20px; width: 133px; float: left;\" width=\"133\" \/&gt;&amp;nbsp;I forget things I need (e.g. keys, wallet, phone) - &lt;span style=\"color:#ffffff;\"&gt;.&lt;\/span&gt; - No<\/span> <span class=\"OpDesc\">Is Selected<\/span> ","LeftOperand":"q:\/\/QID173%231\/SelectableChoice\/1\/1","LogicType":"Question","Operator":"Selected","QuestionID":"QID173","QuestionIDFromLocator":"QID173#1","QuestionIsInLoop":"no","Type":"Expression"},"Type":"If"},"1":{"0":{"ChoiceLocator":"q:\/\/QID173%231\/SelectableChoice\/2\/2","Description":"<span class=\"ConjDesc\">If<\/span> <span class=\"QuestionDesc\">For each item, please select &amp;lsquo;no&amp;rsquo; or &amp;#39;yes&amp;#39; indicating if you experienced the difficulty. If &amp;lsquo;yes&amp;rsquo; then please select the response that best describes how you feel th...<\/span> <span class=\"LeftOpDesc\">&lt;img height=\"20\" src=\"https:\/\/utsau.au1.qualtrics.com\/CP\/Graphic.php?IM=IM_6rlif8EI7JoAdQq\" style=\"height: 20px; width: 133px; float: left;\" width=\"133\" \/&gt;&amp;nbsp;I have difficulty remembering what I intend to do in my day - &lt;span style=\"color:#ffffff;\"&gt;.&lt;\/span&gt; - Yes<\/span> <span class=\"OpDesc\">Is Selected<\/span> ","LeftOperand":"q:\/\/QID173%231\/SelectableChoice\/2\/2","LogicType":"Question","Operator":"Selected","QuestionID":"QID173","QuestionIDFromLocator":"QID173#1","QuestionIsInLoop":"no","Type":"Expression"},"1":{"ChoiceLocator":"q:\/\/QID173%232\/SelectedAnswerRecode\/2","Conjuction":"And","Description":"<span class=\"ConjDesc\">And<\/span> <span class=\"QuestionDesc\">For each item, please select &amp;lsquo;no&amp;rsquo; or &amp;#39;yes&amp;#39; indicating if you experienced the difficulty. If &amp;lsquo;yes&amp;rsquo; then please select the response that best describes how you feel th...<\/span> <span class=\"LeftOpDesc\">&lt;img height=\"20\" src=\"https:\/\/utsau.au1.qualtrics.com\/CP\/Graphic.php?IM=IM_6rlif8EI7JoAdQq\" style=\"height: 20px; width: 133px; float: left;\" width=\"133\" \/&gt;&amp;nbsp;I have difficulty remembering what I intend to do in my day - &lt;strong&gt;Your Unmet Needs&lt;\/strong&gt;&lt;br \/&gt;\nIf yes, how much support do you need?<\/span> <span class=\"OpDesc\">Is Not Empty<\/span> ","LeftOperand":"q:\/\/QID173%232\/SelectedAnswerRecode\/2","LogicType":"Question","Operator":"NotEmpty","QuestionID":"QID173","QuestionIDFromLocator":"QID173#2","QuestionIsInLoop":"no","Type":"Expression"},"2":{"ChoiceLocator":"q:\/\/QID173%231\/SelectableChoice\/2\/1","Conjuction":"Or","Description":"<span class=\"ConjDesc\">Or<\/span> <span class=\"QuestionDesc\">For each item, please select &amp;lsquo;no&amp;rsquo; or &amp;#39;yes&amp;#39; indicating if you experienced the difficulty. If &amp;lsquo;yes&amp;rsquo; then please select the response that best describes how you feel th...<\/span> <span class=\"LeftOpDesc\">&lt;img height=\"20\" src=\"https:\/\/utsau.au1.qualtrics.com\/CP\/Graphic.php?IM=IM_6rlif8EI7JoAdQq\" style=\"height: 20px; width: 133px; float: left;\" width=\"133\" \/&gt;&amp;nbsp;I have difficulty remembering what I intend to do in my day - &lt;span style=\"color:#ffffff;\"&gt;.&lt;\/span&gt; - No<\/span> <span class=\"OpDesc\">Is Selected<\/span> ","LeftOperand":"q:\/\/QID173%231\/SelectableChoice\/2\/1","LogicType":"Question","Operator":"Selected","QuestionID":"QID173","QuestionIDFromLocator":"QID173#1","QuestionIsInLoop":"no","Type":"Expression"},"Type":"AndIf"},"2":{"0":{"ChoiceLocator":"q:\/\/QID173%231\/SelectableChoice\/3\/2","Description":"<span class=\"ConjDesc\">If<\/span> <span class=\"QuestionDesc\">For each item, please select &amp;lsquo;no&amp;rsquo; or &amp;#39;yes&amp;#39; indicating if you experienced the difficulty. If &amp;lsquo;yes&amp;rsquo; then please select the response that best describes how you feel th...<\/span> <span class=\"LeftOpDesc\">&lt;img height=\"20\" src=\"https:\/\/utsau.au1.qualtrics.com\/CP\/Graphic.php?IM=IM_6rlif8EI7JoAdQq\" style=\"height: 20px; width: 133px; float: left;\" width=\"133\" \/&gt;&amp;nbsp;I have to make more of an effort to perform my daily tasks - &lt;span style=\"color:#ffffff;\"&gt;.&lt;\/span&gt; - Yes<\/span> <span class=\"OpDesc\">Is Selected<\/span> ","LeftOperand":"q:\/\/QID173%231\/SelectableChoice\/3\/2","LogicType":"Question","Operator":"Selected","QuestionID":"QID173","QuestionIDFromLocator":"QID173#1","QuestionIsInLoop":"no","Type":"Expression"},"1":{"ChoiceLocator":"q:\/\/QID173%232\/SelectedAnswerRecode\/3","Conjuction":"And","Description":"<span class=\"ConjDesc\">And<\/span> <span class=\"QuestionDesc\">For each item, please select &amp;lsquo;no&amp;rsquo; or &amp;#39;yes&amp;#39; indicating if you experienced the difficulty. If &amp;lsquo;yes&amp;rsquo; then please select the response that best describes how you feel th...<\/span> <span class=\"LeftOpDesc\">&lt;img height=\"20\" src=\"https:\/\/utsau.au1.qualtrics.com\/CP\/Graphic.php?IM=IM_6rlif8EI7JoAdQq\" style=\"height: 20px; width: 133px; float: left;\" width=\"133\" \/&gt;&amp;nbsp;I have to make more of an effort to perform my daily tasks - &lt;strong&gt;Your Unmet Needs&lt;\/strong&gt;&lt;br \/&gt;\nIf yes, how much support do you need?<\/span> <span class=\"OpDesc\">Is Not Empty<\/span> ","LeftOperand":"q:\/\/QID173%232\/SelectedAnswerRecode\/3","LogicType":"Question","Operator":"NotEmpty","QuestionID":"QID173","QuestionIDFromLocator":"QID173#2","QuestionIsInLoop":"no","Type":"Expression"},"2":{"ChoiceLocator":"q:\/\/QID173%231\/SelectableChoice\/3\/1","Conjuction":"Or","Description":"<span class=\"ConjDesc\">Or<\/span> <span class=\"QuestionDesc\">For each item, please select &amp;lsquo;no&amp;rsquo; or &amp;#39;yes&amp;#39; indicating if you experienced the difficulty. If &amp;lsquo;yes&amp;rsquo; then please select the response that best describes how you feel th...<\/span> <span class=\"LeftOpDesc\">&lt;img height=\"20\" src=\"https:\/\/utsau.au1.qualtrics.com\/CP\/Graphic.php?IM=IM_6rlif8EI7JoAdQq\" style=\"height: 20px; width: 133px; float: left;\" width=\"133\" \/&gt;&amp;nbsp;I have to make more of an effort to perform my daily tasks - &lt;span style=\"color:#ffffff;\"&gt;.&lt;\/span&gt; - No<\/span> <span class=\"OpDesc\">Is Selected<\/span> ","LeftOperand":"q:\/\/QID173%231\/SelectableChoice\/3\/1","LogicType":"Question","Operator":"Selected","QuestionID":"QID173","QuestionIDFromLocator":"QID173#1","QuestionIsInLoop":"no","Type":"Expression"},"Type":"AndIf"},"3":{"0":{"ChoiceLocator":"q:\/\/QID173%231\/SelectableChoice\/4\/2","Description":"<span class=\"ConjDesc\">If<\/span> <span class=\"QuestionDesc\">For each item, please select &amp;lsquo;no&amp;rsquo; or &amp;#39;yes&amp;#39; indicating if you experienced the difficulty. If &amp;lsquo;yes&amp;rsquo; then please select the response that best describes how you feel th...<\/span> <span class=\"LeftOpDesc\">&lt;img height=\"20\" src=\"https:\/\/utsau.au1.qualtrics.com\/CP\/Graphic.php?IM=IM_6rlif8EI7JoAdQq\" style=\"height: 20px; width: 133px; float: left;\" width=\"133\" \/&gt;&amp;nbsp;I often forget things I need in life (e.g. pin number for cards, passwords, email addresses) - &lt;span style=\"color:#ffffff;\"&gt;.&lt;\/span&gt; - Yes<\/span> <span class=\"OpDesc\">Is Selected<\/span> ","LeftOperand":"q:\/\/QID173%231\/SelectableChoice\/4\/2","LogicType":"Question","Operator":"Selected","QuestionID":"QID173","QuestionIDFromLocator":"QID173#1","QuestionIsInLoop":"no","Type":"Expression"},"1":{"ChoiceLocator":"q:\/\/QID173%232\/SelectedAnswerRecode\/4","Conjuction":"And","Description":"<span class=\"ConjDesc\">And<\/span> <span class=\"QuestionDesc\">For each item, please select &amp;lsquo;no&amp;rsquo; or &amp;#39;yes&amp;#39; indicating if you experienced the difficulty. If &amp;lsquo;yes&amp;rsquo; then please select the response that best describes how you feel th...<\/span> <span class=\"LeftOpDesc\">&lt;img height=\"20\" src=\"https:\/\/utsau.au1.qualtrics.com\/CP\/Graphic.php?IM=IM_6rlif8EI7JoAdQq\" style=\"height: 20px; width: 133px; float: left;\" width=\"133\" \/&gt;&amp;nbsp;I often forget things I need in life (e.g. pin number for cards, passwords, email addresses) - &lt;strong&gt;Your Unmet Needs&lt;\/strong&gt;&lt;br \/&gt;\nIf yes, how much support do you need?<\/span> <span class=\"OpDesc\">Is Not Empty<\/span> ","LeftOperand":"q:\/\/QID173%232\/SelectedAnswerRecode\/4","LogicType":"Question","Operator":"NotEmpty","QuestionID":"QID173","QuestionIDFromLocator":"QID173#2","QuestionIsInLoop":"no","Type":"Expression"},"2":{"ChoiceLocator":"q:\/\/QID173%231\/SelectableChoice\/4\/1","Conjuction":"Or","Description":"<span class=\"ConjDesc\">Or<\/span> <span class=\"QuestionDesc\">For each item, please select &amp;lsquo;no&amp;rsquo; or &amp;#39;yes&amp;#39; indicating if you experienced the difficulty. If &amp;lsquo;yes&amp;rsquo; then please select the response that best describes how you feel th...<\/span> <span class=\"LeftOpDesc\">&lt;img height=\"20\" src=\"https:\/\/utsau.au1.qualtrics.com\/CP\/Graphic.php?IM=IM_6rlif8EI7JoAdQq\" style=\"height: 20px; width: 133px; float: left;\" width=\"133\" \/&gt;&amp;nbsp;I often forget things I need in life (e.g. pin number for cards, passwords, email addresses) - &lt;span style=\"color:#ffffff;\"&gt;.&lt;\/span&gt; - No<\/span> <span class=\"OpDesc\">Is Selected<\/span> ","LeftOperand":"q:\/\/QID173%231\/SelectableChoice\/4\/1","LogicType":"Question","Operator":"Selected","QuestionID":"QID173","QuestionIDFromLocator":"QID173#1","QuestionIsInLoop":"no","Type":"Expression"},"Type":"AndIf"},"4":{"0":{"ChoiceLocator":"q:\/\/QID173%231\/SelectableChoice\/5\/2","Description":"<span class=\"ConjDesc\">If<\/span> <span class=\"QuestionDesc\">For each item, please select &amp;lsquo;no&amp;rsquo; or &amp;#39;yes&amp;#39; indicating if you experienced the difficulty. If &amp;lsquo;yes&amp;rsquo; then please select the response that best describes how you feel th...<\/span> <span class=\"LeftOpDesc\">&lt;img height=\"20\" src=\"https:\/\/utsau.au1.qualtrics.com\/CP\/Graphic.php?IM=IM_6rlif8EI7JoAdQq\" style=\"height: 20px; width: 133px; float: left;\" width=\"133\" \/&gt;&amp;nbsp;I often forget instructions health professionals have given me (e.g. to exercise at certain times, take medication) - &lt;span style=\"color:#ffffff;\"&gt;.&lt;\/span&gt; - Yes<\/span> <span class=\"OpDesc\">Is Selected<\/span> ","LeftOperand":"q:\/\/QID173%231\/SelectableChoice\/5\/2","LogicType":"Question","Operator":"Selected","QuestionID":"QID173","QuestionIDFromLocator":"QID173#1","QuestionIsInLoop":"no","Type":"Expression"},"1":{"ChoiceLocator":"q:\/\/QID173%232\/SelectedAnswerRecode\/5","Conjuction":"And","Description":"<span class=\"ConjDesc\">And<\/span> <span class=\"QuestionDesc\">For each item, please select &amp;lsquo;no&amp;rsquo; or &amp;#39;yes&amp;#39; indicating if you experienced the difficulty. If &amp;lsquo;yes&amp;rsquo; then please select the response that best describes how you feel th...<\/span> <span class=\"LeftOpDesc\">&lt;img height=\"20\" src=\"https:\/\/utsau.au1.qualtrics.com\/CP\/Graphic.php?IM=IM_6rlif8EI7JoAdQq\" style=\"height: 20px; width: 133px; float: left;\" width=\"133\" \/&gt;&amp;nbsp;I often forget instructions health professionals have given me (e.g. to exercise at certain times, take medication) - &lt;strong&gt;Your Unmet Needs&lt;\/strong&gt;&lt;br \/&gt;\nIf yes, how much support do you need?<\/span> <span class=\"OpDesc\">Is Not Empty<\/span> ","LeftOperand":"q:\/\/QID173%232\/SelectedAnswerRecode\/5","LogicType":"Question","Operator":"NotEmpty","QuestionID":"QID173","QuestionIDFromLocator":"QID173#2","QuestionIsInLoop":"no","Type":"Expression"},"2":{"ChoiceLocator":"q:\/\/QID173%231\/SelectableChoice\/5\/1","Conjuction":"Or","Description":"<span class=\"ConjDesc\">Or<\/span> <span class=\"QuestionDesc\">For each item, please select &amp;lsquo;no&amp;rsquo; or &amp;#39;yes&amp;#39; indicating if you experienced the difficulty. If &amp;lsquo;yes&amp;rsquo; then please select the response that best describes how you feel th...<\/span> <span class=\"LeftOpDesc\">&lt;img height=\"20\" src=\"https:\/\/utsau.au1.qualtrics.com\/CP\/Graphic.php?IM=IM_6rlif8EI7JoAdQq\" style=\"height: 20px; width: 133px; float: left;\" width=\"133\" \/&gt;&amp;nbsp;I often forget instructions health professionals have given me (e.g. to exercise at certain times, take medication) - &lt;span style=\"color:#ffffff;\"&gt;.&lt;\/span&gt; - No<\/span> <span class=\"OpDesc\">Is Selected<\/span> ","LeftOperand":"q:\/\/QID173%231\/SelectableChoice\/5\/1","LogicType":"Question","Operator":"Selected","QuestionID":"QID173","QuestionIDFromLocator":"QID173#1","QuestionIsInLoop":"no","Type":"Expression"},"Type":"AndIf"},"5":{"0":{"ChoiceLocator":"q:\/\/QID173%231\/SelectableChoice\/6\/2","Description":"<span class=\"ConjDesc\">If<\/span> <span class=\"QuestionDesc\">For each item, please select &amp;lsquo;no&amp;rsquo; or &amp;#39;yes&amp;#39; indicating if you experienced the difficulty. If &amp;lsquo;yes&amp;rsquo; then please select the response that best describes how you feel th...<\/span> <span class=\"LeftOpDesc\">&lt;img height=\"20\" src=\"https:\/\/utsau.au1.qualtrics.com\/CP\/Graphic.php?IM=IM_6rlif8EI7JoAdQq\" style=\"height: 20px; width: 133px; float: left;\" width=\"133\" \/&gt;&amp;nbsp;I have stopped doing things I enjoy that require too much mental effort (e.g. puzzles, crosswords) - &lt;span style=\"color:#ffffff;\"&gt;.&lt;\/span&gt; - Yes<\/span> <span class=\"OpDesc\">Is Selected<\/span> ","LeftOperand":"q:\/\/QID173%231\/SelectableChoice\/6\/2","LogicType":"Question","Operator":"Selected","QuestionID":"QID173","QuestionIDFromLocator":"QID173#1","QuestionIsInLoop":"no","Type":"Expression"},"1":{"ChoiceLocator":"q:\/\/QID173%232\/SelectedAnswerRecode\/6","Conjuction":"And","Description":"<span class=\"ConjDesc\">And<\/span> <span class=\"QuestionDesc\">For each item, please select &amp;lsquo;no&amp;rsquo; or &amp;#39;yes&amp;#39; indicating if you experienced the difficulty. If &amp;lsquo;yes&amp;rsquo; then please select the response that best describes how you feel th...<\/span> <span class=\"LeftOpDesc\">&lt;img height=\"20\" src=\"https:\/\/utsau.au1.qualtrics.com\/CP\/Graphic.php?IM=IM_6rlif8EI7JoAdQq\" style=\"height: 20px; width: 133px; float: left;\" width=\"133\" \/&gt;&amp;nbsp;I have stopped doing things I enjoy that require too much mental effort (e.g. puzzles, crosswords) - &lt;strong&gt;Your Unmet Needs&lt;\/strong&gt;&lt;br \/&gt;\nIf yes, how much support do you need?<\/span> <span class=\"OpDesc\">Is Not Empty<\/span> ","LeftOperand":"q:\/\/QID173%232\/SelectedAnswerRecode\/6","LogicType":"Question","Operator":"NotEmpty","QuestionID":"QID173","QuestionIDFromLocator":"QID173#2","QuestionIsInLoop":"no","Type":"Expression"},"2":{"ChoiceLocator":"q:\/\/QID173%231\/SelectableChoice\/6\/1","Conjuction":"Or","Description":"<span class=\"ConjDesc\">Or<\/span> <span class=\"QuestionDesc\">For each item, please select &amp;lsquo;no&amp;rsquo; or &amp;#39;yes&amp;#39; indicating if you experienced the difficulty. If &amp;lsquo;yes&amp;rsquo; then please select the response that best describes how you feel th...<\/span> <span class=\"LeftOpDesc\">&lt;img height=\"20\" src=\"https:\/\/utsau.au1.qualtrics.com\/CP\/Graphic.php?IM=IM_6rlif8EI7JoAdQq\" style=\"height: 20px; width: 133px; float: left;\" width=\"133\" \/&gt;&amp;nbsp;I have stopped doing things I enjoy that require too much mental effort (e.g. puzzles, crosswords) - &lt;span style=\"color:#ffffff;\"&gt;.&lt;\/span&gt; - No<\/span> <span class=\"OpDesc\">Is Selected<\/span> ","LeftOperand":"q:\/\/QID173%231\/SelectableChoice\/6\/1","LogicType":"Question","Operator":"Selected","QuestionID":"QID173","QuestionIDFromLocator":"QID173#1","QuestionIsInLoop":"no","Type":"Expression"},"Type":"AndIf"},"6":{"0":{"ChoiceLocator":"q:\/\/QID173%231\/SelectableChoice\/12\/2","Description":"<span class=\"ConjDesc\">If<\/span> <span class=\"QuestionDesc\">For each item, please select &amp;lsquo;no&amp;rsquo; or &amp;#39;yes&amp;#39; indicating if you experienced the difficulty. If &amp;lsquo;yes&amp;rsquo; then please select the response that best describes how you feel th...<\/span> <span class=\"LeftOpDesc\">&lt;img height=\"20\" src=\"https:\/\/utsau.au1.qualtrics.com\/CP\/Graphic.php?IM=IM_6rlif8EI7JoAdQq\" style=\"height: 20px; width: 133px; float: left;\" width=\"133\" \/&gt;&amp;nbsp;I have stopped or reduced doing the things I enjoy - &lt;span style=\"color:#ffffff;\"&gt;.&lt;\/span&gt; - Yes<\/span> <span class=\"OpDesc\">Is Selected<\/span> ","LeftOperand":"q:\/\/QID173%231\/SelectableChoice\/12\/2","LogicType":"Question","Operator":"Selected","QuestionID":"QID173","QuestionIDFromLocator":"QID173#1","QuestionIsInLoop":"no","Type":"Expression"},"1":{"ChoiceLocator":"q:\/\/QID173%232\/SelectedAnswerRecode\/12","Conjuction":"And","Description":"<span class=\"ConjDesc\">And<\/span> <span class=\"QuestionDesc\">For each item, please select &amp;lsquo;no&amp;rsquo; or &amp;#39;yes&amp;#39; indicating if you experienced the difficulty. If &amp;lsquo;yes&amp;rsquo; then please select the response that best describes how you feel th...<\/span> <span class=\"LeftOpDesc\">&lt;img height=\"20\" src=\"https:\/\/utsau.au1.qualtrics.com\/CP\/Graphic.php?IM=IM_6rlif8EI7JoAdQq\" style=\"height: 20px; width: 133px; float: left;\" width=\"133\" \/&gt;&amp;nbsp;I have stopped or reduced doing the things I enjoy - &lt;strong&gt;Your Unmet Needs&lt;\/strong&gt;&lt;br \/&gt;\nIf yes, how much support do you need?<\/span> <span class=\"OpDesc\">Is Not Empty<\/span> ","LeftOperand":"q:\/\/QID173%232\/SelectedAnswerRecode\/12","LogicType":"Question","Operator":"NotEmpty","QuestionID":"QID173","QuestionIDFromLocator":"QID173#2","QuestionIsInLoop":"no","Type":"Expression"},"2":{"ChoiceLocator":"q:\/\/QID173%231\/SelectableChoice\/12\/1","Conjuction":"Or","Description":"<span class=\"ConjDesc\">Or<\/span> <span class=\"QuestionDesc\">For each item, please select &amp;lsquo;no&amp;rsquo; or &amp;#39;yes&amp;#39; indicating if you experienced the difficulty. If &amp;lsquo;yes&amp;rsquo; then please select the response that best describes how you feel th...<\/span> <span class=\"LeftOpDesc\">&lt;img height=\"20\" src=\"https:\/\/utsau.au1.qualtrics.com\/CP\/Graphic.php?IM=IM_6rlif8EI7JoAdQq\" style=\"height: 20px; width: 133px; float: left;\" width=\"133\" \/&gt;&amp;nbsp;I have stopped or reduced doing the things I enjoy - &lt;span style=\"color:#ffffff;\"&gt;.&lt;\/span&gt; - No<\/span> <span class=\"OpDesc\">Is Selected<\/span> ","LeftOperand":"q:\/\/QID173%231\/SelectableChoice\/12\/1","LogicType":"Question","Operator":"Selected","QuestionID":"QID173","QuestionIDFromLocator":"QID173#1","QuestionIsInLoop":"no","Type":"Expression"},"Type":"AndIf"},"7":{"0":{"ChoiceLocator":"q:\/\/QID173%231\/SelectableChoice\/13\/2","Description":"<span class=\"ConjDesc\">If<\/span> <span class=\"QuestionDesc\">For each item, please select &amp;lsquo;no&amp;rsquo; or &amp;#39;yes&amp;#39; indicating if you experienced the difficulty. If &amp;lsquo;yes&amp;rsquo; then please select the response that best describes how you feel th...<\/span> <span class=\"LeftOpDesc\">&lt;img height=\"20\" src=\"https:\/\/utsau.au1.qualtrics.com\/CP\/Graphic.php?IM=IM_6rlif8EI7JoAdQq\" style=\"height: 20px; width: 133px; float: left;\" width=\"133\" \/&gt;&amp;nbsp;I am having trouble engaging with things I find meaningful - &lt;span style=\"color:#ffffff;\"&gt;.&lt;\/span&gt; - Yes<\/span> <span class=\"OpDesc\">Is Selected<\/span> ","LeftOperand":"q:\/\/QID173%231\/SelectableChoice\/13\/2","LogicType":"Question","Operator":"Selected","QuestionID":"QID173","QuestionIDFromLocator":"QID173#1","QuestionIsInLoop":"no","Type":"Expression"},"1":{"ChoiceLocator":"q:\/\/QID173%232\/SelectedAnswerRecode\/13","Conjuction":"And","Description":"<span class=\"ConjDesc\">And<\/span> <span class=\"QuestionDesc\">For each item, please select &amp;lsquo;no&amp;rsquo; or &amp;#39;yes&amp;#39; indicating if you experienced the difficulty. If &amp;lsquo;yes&amp;rsquo; then please select the response that best describes how you feel th...<\/span> <span class=\"LeftOpDesc\">&lt;img height=\"20\" src=\"https:\/\/utsau.au1.qualtrics.com\/CP\/Graphic.php?IM=IM_6rlif8EI7JoAdQq\" style=\"height: 20px; width: 133px; float: left;\" width=\"133\" \/&gt;&amp;nbsp;I am having trouble engaging with things I find meaningful - &lt;strong&gt;Your Unmet Needs&lt;\/strong&gt;&lt;br \/&gt;\nIf yes, how much support do you need?<\/span> <span class=\"OpDesc\">Is Not Empty<\/span> ","LeftOperand":"q:\/\/QID173%232\/SelectedAnswerRecode\/13","LogicType":"Question","Operator":"NotEmpty","QuestionID":"QID173","QuestionIDFromLocator":"QID173#2","QuestionIsInLoop":"no","Type":"Expression"},"2":{"ChoiceLocator":"q:\/\/QID173%231\/SelectableChoice\/13\/1","Conjuction":"Or","Description":"<span class=\"ConjDesc\">Or<\/span> <span class=\"QuestionDesc\">For each item, please select &amp;lsquo;no&amp;rsquo; or &amp;#39;yes&amp;#39; indicating if you experienced the difficulty. If &amp;lsquo;yes&amp;rsquo; then please select the response that best describes how you feel th...<\/span> <span class=\"LeftOpDesc\">&lt;img height=\"20\" src=\"https:\/\/utsau.au1.qualtrics.com\/CP\/Graphic.php?IM=IM_6rlif8EI7JoAdQq\" style=\"height: 20px; width: 133px; float: left;\" width=\"133\" \/&gt;&amp;nbsp;I am having trouble engaging with things I find meaningful - &lt;span style=\"color:#ffffff;\"&gt;.&lt;\/span&gt; - No<\/span> <span class=\"OpDesc\">Is Selected<\/span> ","LeftOperand":"q:\/\/QID173%231\/SelectableChoice\/13\/1","LogicType":"Question","Operator":"Selected","QuestionID":"QID173","QuestionIDFromLocator":"QID173#1","QuestionIsInLoop":"no","Type":"Expression"},"Type":"AndIf"},"8":{"0":{"ChoiceLocator":"q:\/\/QID173%231\/SelectableChoice\/14\/2","Description":"<span class=\"ConjDesc\">If<\/span> <span class=\"QuestionDesc\">For each item, please select &amp;lsquo;no&amp;rsquo; or &amp;#39;yes&amp;#39; indicating if you experienced the difficulty. If &amp;lsquo;yes&amp;rsquo; then please select the response that best describes how you feel th...<\/span> <span class=\"LeftOpDesc\">&lt;img height=\"20\" src=\"https:\/\/utsau.au1.qualtrics.com\/CP\/Graphic.php?IM=IM_6rlif8EI7JoAdQq\" style=\"height: 20px; width: 133px; float: left;\" width=\"133\" \/&gt;&amp;nbsp;I have trouble enjoying things I used to enjoy - &lt;span style=\"color:#ffffff;\"&gt;.&lt;\/span&gt; - Yes<\/span> <span class=\"OpDesc\">Is Selected<\/span> ","LeftOperand":"q:\/\/QID173%231\/SelectableChoice\/14\/2","LogicType":"Question","Operator":"Selected","QuestionID":"QID173","QuestionIDFromLocator":"QID173#1","QuestionIsInLoop":"no","Type":"Expression"},"1":{"ChoiceLocator":"q:\/\/QID173%232\/SelectedAnswerRecode\/14","Conjuction":"And","Description":"<span class=\"ConjDesc\">And<\/span> <span class=\"QuestionDesc\">For each item, please select &amp;lsquo;no&amp;rsquo; or &amp;#39;yes&amp;#39; indicating if you experienced the difficulty. If &amp;lsquo;yes&amp;rsquo; then please select the response that best describes how you feel th...<\/span> <span class=\"LeftOpDesc\">&lt;img height=\"20\" src=\"https:\/\/utsau.au1.qualtrics.com\/CP\/Graphic.php?IM=IM_6rlif8EI7JoAdQq\" style=\"height: 20px; width: 133px; float: left;\" width=\"133\" \/&gt;&amp;nbsp;I have trouble enjoying things I used to enjoy - &lt;strong&gt;Your Unmet Needs&lt;\/strong&gt;&lt;br \/&gt;\nIf yes, how much support do you need?<\/span> <span class=\"OpDesc\">Is Not Empty<\/span> ","LeftOperand":"q:\/\/QID173%232\/SelectedAnswerRecode\/14","LogicType":"Question","Operator":"NotEmpty","QuestionID":"QID173","QuestionIDFromLocator":"QID173#2","QuestionIsInLoop":"no","Type":"Expression"},"2":{"ChoiceLocator":"q:\/\/QID173%231\/SelectableChoice\/14\/1","Conjuction":"Or","Description":"<span class=\"ConjDesc\">Or<\/span> <span class=\"QuestionDesc\">For each item, please select &amp;lsquo;no&amp;rsquo; or &amp;#39;yes&amp;#39; indicating if you experienced the difficulty. If &amp;lsquo;yes&amp;rsquo; then please select the response that best describes how you feel th...<\/span> <span class=\"LeftOpDesc\">&lt;img height=\"20\" src=\"https:\/\/utsau.au1.qualtrics.com\/CP\/Graphic.php?IM=IM_6rlif8EI7JoAdQq\" style=\"height: 20px; width: 133px; float: left;\" width=\"133\" \/&gt;&amp;nbsp;I have trouble enjoying things I used to enjoy - &lt;span style=\"color:#ffffff;\"&gt;.&lt;\/span&gt; - No<\/span> <span class=\"OpDesc\">Is Selected<\/span> ","LeftOperand":"q:\/\/QID173%231\/SelectableChoice\/14\/1","LogicType":"Question","Operator":"Selected","QuestionID":"QID173","QuestionIDFromLocator":"QID173#1","QuestionIsInLoop":"no","Type":"Expression"},"Type":"AndIf"},"9":{"0":{"ChoiceLocator":"q:\/\/QID173%231\/SelectableChoice\/15\/2","Description":"<span class=\"ConjDesc\">If<\/span> <span class=\"QuestionDesc\">For each item, please select &amp;lsquo;no&amp;rsquo; or &amp;#39;yes&amp;#39; indicating if you experienced the difficulty. If &amp;lsquo;yes&amp;rsquo; then please select the response that best describes how you feel th...<\/span> <span class=\"LeftOpDesc\">&lt;img height=\"20\" src=\"https:\/\/utsau.au1.qualtrics.com\/CP\/Graphic.php?IM=IM_6rlif8EI7JoAdQq\" style=\"height: 20px; width: 133px; float: left;\" width=\"133\" \/&gt;&amp;nbsp;I have trouble engaging in hobbies I enjoy - &lt;span style=\"color:#ffffff;\"&gt;.&lt;\/span&gt; - Yes<\/span> <span class=\"OpDesc\">Is Selected<\/span> ","LeftOperand":"q:\/\/QID173%231\/SelectableChoice\/15\/2","LogicType":"Question","Operator":"Selected","QuestionID":"QID173","QuestionIDFromLocator":"QID173#1","QuestionIsInLoop":"no","Type":"Expression"},"1":{"ChoiceLocator":"q:\/\/QID173%232\/SelectedAnswerRecode\/15","Conjuction":"And","Description":"<span class=\"ConjDesc\">And<\/span> <span class=\"QuestionDesc\">For each item, please select &amp;lsquo;no&amp;rsquo; or &amp;#39;yes&amp;#39; indicating if you experienced the difficulty. If &amp;lsquo;yes&amp;rsquo; then please select the response that best describes how you feel th...<\/span> <span class=\"LeftOpDesc\">&lt;img height=\"20\" src=\"https:\/\/utsau.au1.qualtrics.com\/CP\/Graphic.php?IM=IM_6rlif8EI7JoAdQq\" style=\"height: 20px; width: 133px; float: left;\" width=\"133\" \/&gt;&amp;nbsp;I have trouble engaging in hobbies I enjoy - &lt;strong&gt;Your Unmet Needs&lt;\/strong&gt;&lt;br \/&gt;\nIf yes, how much support do you need?<\/span> <span class=\"OpDesc\">Is Not Empty<\/span> ","LeftOperand":"q:\/\/QID173%232\/SelectedAnswerRecode\/15","LogicType":"Question","Operator":"NotEmpty","QuestionID":"QID173","QuestionIDFromLocator":"QID173#2","QuestionIsInLoop":"no","Type":"Expression"},"2":{"ChoiceLocator":"q:\/\/QID173%231\/SelectableChoice\/15\/1","Conjuction":"Or","Description":"<span class=\"ConjDesc\">Or<\/span> <span class=\"QuestionDesc\">For each item, please select &amp;lsquo;no&amp;rsquo; or &amp;#39;yes&amp;#39; indicating if you experienced the difficulty. If &amp;lsquo;yes&amp;rsquo; then please select the response that best describes how you feel th...<\/span> <span class=\"LeftOpDesc\">&lt;img height=\"20\" src=\"https:\/\/utsau.au1.qualtrics.com\/CP\/Graphic.php?IM=IM_6rlif8EI7JoAdQq\" style=\"height: 20px; width: 133px; float: left;\" width=\"133\" \/&gt;&amp;nbsp;I have trouble engaging in hobbies I enjoy - &lt;span style=\"color:#ffffff;\"&gt;.&lt;\/span&gt; - No<\/span> <span class=\"OpDesc\">Is Selected<\/span> ","LeftOperand":"q:\/\/QID173%231\/SelectableChoice\/15\/1","LogicType":"Question","Operator":"Selected","QuestionID":"QID173","QuestionIDFromLocator":"QID173#1","QuestionIsInLoop":"no","Type":"Expression"},"Type":"AndIf"},"Type":"BooleanExpression"},"Message":{"description":"Require response","libraryID":"UR_7UPH7AfIq1PWKEK","messageID":"MS_572LFgwbgW46WtE","subMessageID":"VE_FORCE_RESPONSE"}}}},"GradingData":[],"Language":[],"NextChoiceId":5,"NextAnswerId":3,"NumberOfQuestions":2,"AdditionalQuestions":{"1":{"Answers":{"1":{"Display":"No"},"2":{"Display":"Yes"}},"QuestionText":"<span style=\"color:#ffffff;\">.<\/span>","RecodeValues":[],"VariableNaming":[],"AnalyzeChoices":[],"QuestionType":"Matrix","Selector":"Likert","SubSelector":"SingleAnswer","ChoiceColumnWidthPixels":null,"Configuration":{"ChoiceColumnWidthPixels":219,"QuestionDescriptionOption":"UseText"},"DataExportTag":"Finding_Meaning#1","QuestionID":"QID10#1","Choices":{"1":{"Display":"<img height=\"20\" src=\"https:\/\/utsau.au1.qualtrics.com\/CP\/Graphic.php?IM=IM_6rlif8EI7JoAdQq\" style=\"height: 20px; width: 133px; float: left;\" width=\"133\" \/>&nbsp;I have stopped or reduced doing the things I enjoy"},"2":{"Display":"<img height=\"20\" src=\"https:\/\/utsau.au1.qualtrics.com\/CP\/Graphic.php?IM=IM_6rlif8EI7JoAdQq\" style=\"height: 20px; width: 133px; float: left;\" width=\"133\" \/>&nbsp;I am having trouble engaging with things I find meaningful"},"3":{"Display":"<img height=\"20\" src=\"https:\/\/utsau.au1.qualtrics.com\/CP\/Graphic.php?IM=IM_6rlif8EI7JoAdQq\" style=\"height: 20px; width: 133px; float: left;\" width=\"133\" \/>&nbsp;I have trouble enjoying things I used to enjoy"},"4":{"Display":"<img height=\"20\" src=\"https:\/\/utsau.au1.qualtrics.com\/CP\/Graphic.php?IM=IM_6rlif8EI7JoAdQq\" style=\"height: 20px; width: 133px; float: left;\" width=\"133\" \/>&nbsp;I have trouble engaging in hobbies I enjoy"}},"ChoiceDataExportTags":false,"QuestionDescription":"."},"2":{"Answers":{"1":{"Display":"I do not need any additional support"},"2":{"Display":"My need for support is satisfied"},"3":{"Display":"I have a low need for additional support"},"4":{"Display":"I have a moderate need for additional support"},"5":{"Display":"I have a high need for additional support"}},"QuestionText":"<strong>Your Unmet Needs<\/strong><br \/>\nIf yes, how much support do you need?","RecodeValues":[],"VariableNaming":[],"AnalyzeChoices":[],"QuestionType":"Matrix","Selector":"Likert","SubSelector":"SingleAnswer","ChoiceColumnWidthPixels":null,"Configuration":{"ChoiceColumnWidthPixels":488,"QuestionDescriptionOption":"UseText"},"DataExportTag":"Finding_Meaning#2","QuestionID":"QID10#2","Choices":{"1":{"Display":"<img height=\"20\" src=\"https:\/\/utsau.au1.qualtrics.com\/CP\/Graphic.php?IM=IM_6rlif8EI7JoAdQq\" style=\"height: 20px; width: 133px; float: left;\" width=\"133\" \/>&nbsp;I have stopped or reduced doing the things I enjoy"},"2":{"Display":"<img height=\"20\" src=\"https:\/\/utsau.au1.qualtrics.com\/CP\/Graphic.php?IM=IM_6rlif8EI7JoAdQq\" style=\"height: 20px; width: 133px; float: left;\" width=\"133\" \/>&nbsp;I am having trouble engaging with things I find meaningful"},"3":{"Display":"<img height=\"20\" src=\"https:\/\/utsau.au1.qualtrics.com\/CP\/Graphic.php?IM=IM_6rlif8EI7JoAdQq\" style=\"height: 20px; width: 133px; float: left;\" width=\"133\" \/>&nbsp;I have trouble enjoying things I used to enjoy"},"4":{"Display":"<img height=\"20\" src=\"https:\/\/utsau.au1.qualtrics.com\/CP\/Graphic.php?IM=IM_6rlif8EI7JoAdQq\" style=\"height: 20px; width: 133px; float: left;\" width=\"133\" \/>&nbsp;I have trouble engaging in hobbies I enjoy"}},"ChoiceDataExportTags":false,"QuestionDescription":"Your Unmet Needs If yes, how much support do you need?"}},"ChoiceDataExportTags":false,"QuestionID":"QID10"}},{"SurveyID":"SV_7TYDSVOqbTx0ey2","Element":"SQ","PrimaryAttribute":"QID11","SecondaryAttribute":"For each item, please select \u2018no\u2019 or 'yes' indicating if you experienced the difficulty. If \u2018y","TertiaryAttribute":null,"Payload":{"QuestionText":"<span style=\"font-size:16px;\">For each item, please select <em>\u2018no\u2019 or 'yes'<\/em> indicating if you experienced the difficulty. If \u2018yes\u2019 then please select the response that best describes how you feel that you have been in need of help or support regarding the<u><em> CRCI-related issue<\/em><\/u> <strong>OVER THE LAST MONTH<\/strong>.<br>\n<br>\nThe response options are described below:<\/span>\n<ol>\n\t<li><span style=\"font-size:16px;\"><em><strong><u>I do not need any additional support<\/u><\/strong>&nbsp;<\/em>= applicable to me but I don\u2019t need help or support for this issue<\/span><\/li>\n\t<li><span style=\"font-size:16px;\"><u><em><strong>My need for support is satisfied<\/strong><\/em><\/u> = I experience this difficulty, but I receive adequate help or support<\/span><\/li>\n\t<li><span style=\"font-size:16px;\"><em><strong><u>I have a low need for additional support<\/u><\/strong>&nbsp;<\/em>= I experience this difficulty and need some need help or support<\/span><\/li>\n\t<li><span style=\"font-size:16px;\"><u><strong><em>I have a moderate need for additional support<\/em><\/strong><\/u>&nbsp;= I experience this difficulty and need a moderate amount of help or support<\/span><\/li>\n\t<li><span style=\"font-size:16px;\"><u><strong><em>I have a high need for additional support<\/em><\/strong><\/u>&nbsp;= I experience this difficulty and need a high amount of help or support<\/span><\/li>\n<\/ol>","QuestionJS":"Qualtrics.SurveyEngine.addOnload(function()\n{\n\t\/*Place your JavaScript here to run when the page loads*\/\n\n});\n\nQualtrics.SurveyEngine.addOnReady(function()\n{\n\t\tvar $jq = jQuery.noConflict();\n$jq('.Headings .c1').html('<strong>CRCI Related Difficulties<\/strong><br \/> In the past month, <em>because of your CRCI<\/em>, did you experience any of the following difficulties?');\n\n\n});\n\nQualtrics.SurveyEngine.addOnUnload(function()\n{\n\t\/*Place your JavaScript here to run when the page is unloaded*\/\n\n});","DefaultChoices":false,"DataExportTag":"Social_func_withdraw","QuestionType":"SBS","Selector":"SBSMatrix","DataVisibility":{"Private":false,"Hidden":false},"Configuration":{"QuestionDescriptionOption":"UseText","ChoiceColumnWidthPixels":201,"RepeatHeaders":"none"},"QuestionDescription":"For each item, please select \u2018no\u2019 or 'yes' indicating if you experienced the difficulty. If \u2018yes\u2019...","Choices":{"1":{"Display":"<img height=\"20\" src=\"https:\/\/utsau.au1.qualtrics.com\/CP\/Graphic.php?IM=IM_6rlif8EI7JoAdQq\" width=\"133\" \/> I tend to be more quiet than usual in group conversations"},"2":{"Display":"<img height=\"20\" src=\"https:\/\/utsau.au1.qualtrics.com\/CP\/Graphic.php?IM=IM_6rlif8EI7JoAdQq\" width=\"133\" \/> I tend to make excuses to get out of social interactions"},"3":{"Display":"<img height=\"20\" src=\"https:\/\/utsau.au1.qualtrics.com\/CP\/Graphic.php?IM=IM_6rlif8EI7JoAdQq\" width=\"133\" \/> I have withdrawn from social activities I used to enjoy"},"4":{"Display":"<img height=\"20\" src=\"https:\/\/utsau.au1.qualtrics.com\/CP\/Graphic.php?IM=IM_6rlif8EI7JoAdQq\" width=\"133\" \/> I am isolating myself from others"},"5":{"Display":"<img height=\"20\" src=\"https:\/\/utsau.au1.qualtrics.com\/CP\/Graphic.php?IM=IM_6rlif8EI7JoAdQq\" width=\"133\" \/> I feel anxious in social situations"},"6":{"Display":"<img height=\"20\" src=\"https:\/\/utsau.au1.qualtrics.com\/CP\/Graphic.php?IM=IM_6rlif8EI7JoAdQq\" width=\"133\" \/> I am drained of energy after social interactions"}},"ChoiceOrder":[1,2,3,4,5,6],"Validation":{"Settings":{"ForceResponse":"OFF","ForceResponseType":"ON","Type":"CustomValidation","CustomValidation":{"Logic":{"0":{"0":{"ChoiceLocator":"q:\/\/QID163%231\/SelectableChoice\/1\/2","Description":"<span class=\"ConjDesc\">If<\/span> <span class=\"QuestionDesc\">For each item, please select \u2018no\u2019 or 'yes' indicating if you experienced the difficulty. If \u2018yes\u2019...<\/span> <span class=\"LeftOpDesc\">&lt;img height=\"20\" src=\"https:\/\/utsau.au1.qualtrics.com\/CP\/Graphic.php?IM=IM_6rlif8EI7JoAdQq\" width=\"133\" \/&gt; I cannot find words easily - &lt;span style=\"color:#ffffff;\"&gt;.&lt;\/span&gt; - Yes<\/span> <span class=\"OpDesc\">Is Selected<\/span> ","LeftOperand":"q:\/\/QID163%231\/SelectableChoice\/1\/2","LogicType":"Question","Operator":"Selected","QuestionID":"QID163","QuestionIDFromLocator":"QID163#1","QuestionIsInLoop":"no","Type":"Expression"},"1":{"ChoiceLocator":"q:\/\/QID163%232\/SelectedAnswerRecode\/1","Conjuction":"And","Description":"<span class=\"ConjDesc\">And<\/span> <span class=\"QuestionDesc\">For each item, please select \u2018no\u2019 or 'yes' indicating if you experienced the difficulty. If \u2018yes\u2019...<\/span> <span class=\"LeftOpDesc\">&lt;img height=\"20\" src=\"https:\/\/utsau.au1.qualtrics.com\/CP\/Graphic.php?IM=IM_6rlif8EI7JoAdQq\" width=\"133\" \/&gt; I cannot find words easily - &lt;strong&gt;Your Unmet Needs&lt;\/strong&gt;&lt;br \/&gt;\nIf yes, how much support do you need?<\/span> <span class=\"OpDesc\">Is Not Empty<\/span> ","LeftOperand":"q:\/\/QID163%232\/SelectedAnswerRecode\/1","LogicType":"Question","Operator":"NotEmpty","QuestionID":"QID163","QuestionIDFromLocator":"QID163#2","QuestionIsInLoop":"no","Type":"Expression"},"2":{"ChoiceLocator":"q:\/\/QID163%231\/SelectableChoice\/1\/1","Conjuction":"Or","Description":"<span class=\"ConjDesc\">Or<\/span> <span class=\"QuestionDesc\">For each item, please select \u2018no\u2019 or 'yes' indicating if you experienced the difficulty. If \u2018yes\u2019...<\/span> <span class=\"LeftOpDesc\">&lt;img height=\"20\" src=\"https:\/\/utsau.au1.qualtrics.com\/CP\/Graphic.php?IM=IM_6rlif8EI7JoAdQq\" width=\"133\" \/&gt; I cannot find words easily - &lt;span style=\"color:#ffffff;\"&gt;.&lt;\/span&gt; - No<\/span> <span class=\"OpDesc\">Is Selected<\/span> ","LeftOperand":"q:\/\/QID163%231\/SelectableChoice\/1\/1","LogicType":"Question","Operator":"Selected","QuestionID":"QID163","QuestionIDFromLocator":"QID163#1","QuestionIsInLoop":"no","Type":"Expression"},"Type":"If"},"1":{"0":{"ChoiceLocator":"q:\/\/QID163%231\/SelectableChoice\/2\/2","Description":"<span class=\"ConjDesc\">If<\/span> <span class=\"QuestionDesc\">For each item, please select \u2018no\u2019 or 'yes' indicating if you experienced the difficulty. If \u2018yes\u2019...<\/span> <span class=\"LeftOpDesc\">&lt;img height=\"20\" src=\"https:\/\/utsau.au1.qualtrics.com\/CP\/Graphic.php?IM=IM_6rlif8EI7JoAdQq\" width=\"133\" \/&gt; I lose my train of thought in a conversation - &lt;span style=\"color:#ffffff;\"&gt;.&lt;\/span&gt; - Yes<\/span> <span class=\"OpDesc\">Is Selected<\/span> ","LeftOperand":"q:\/\/QID163%231\/SelectableChoice\/2\/2","LogicType":"Question","Operator":"Selected","QuestionID":"QID163","QuestionIDFromLocator":"QID163#1","QuestionIsInLoop":"no","Type":"Expression"},"1":{"ChoiceLocator":"q:\/\/QID163%232\/SelectedAnswerRecode\/2","Conjuction":"And","Description":"<span class=\"ConjDesc\">And<\/span> <span class=\"QuestionDesc\">For each item, please select \u2018no\u2019 or 'yes' indicating if you experienced the difficulty. If \u2018yes\u2019...<\/span> <span class=\"LeftOpDesc\">&lt;img height=\"20\" src=\"https:\/\/utsau.au1.qualtrics.com\/CP\/Graphic.php?IM=IM_6rlif8EI7JoAdQq\" width=\"133\" \/&gt; I lose my train of thought in a conversation - &lt;strong&gt;Your Unmet Needs&lt;\/strong&gt;&lt;br \/&gt;\nIf yes, how much support do you need?<\/span> <span class=\"OpDesc\">Is Not Empty<\/span> ","LeftOperand":"q:\/\/QID163%232\/SelectedAnswerRecode\/2","LogicType":"Question","Operator":"NotEmpty","QuestionID":"QID163","QuestionIDFromLocator":"QID163#2","QuestionIsInLoop":"no","Type":"Expression"},"2":{"ChoiceLocator":"q:\/\/QID163%231\/SelectableChoice\/2\/1","Conjuction":"Or","Description":"<span class=\"ConjDesc\">Or<\/span> <span class=\"QuestionDesc\">For each item, please select \u2018no\u2019 or 'yes' indicating if you experienced the difficulty. If \u2018yes\u2019...<\/span> <span class=\"LeftOpDesc\">&lt;img height=\"20\" src=\"https:\/\/utsau.au1.qualtrics.com\/CP\/Graphic.php?IM=IM_6rlif8EI7JoAdQq\" width=\"133\" \/&gt; I lose my train of thought in a conversation - &lt;span style=\"color:#ffffff;\"&gt;.&lt;\/span&gt; - No<\/span> <span class=\"OpDesc\">Is Selected<\/span> ","LeftOperand":"q:\/\/QID163%231\/SelectableChoice\/2\/1","LogicType":"Question","Operator":"Selected","QuestionID":"QID163","QuestionIDFromLocator":"QID163#1","QuestionIsInLoop":"no","Type":"Expression"},"Type":"AndIf"},"2":{"0":{"ChoiceLocator":"q:\/\/QID163%231\/SelectableChoice\/3\/2","Description":"<span class=\"ConjDesc\">If<\/span> <span class=\"QuestionDesc\">For each item, please select \u2018no\u2019 or 'yes' indicating if you experienced the difficulty. If \u2018yes\u2019...<\/span> <span class=\"LeftOpDesc\">&lt;img height=\"20\" src=\"https:\/\/utsau.au1.qualtrics.com\/CP\/Graphic.php?IM=IM_6rlif8EI7JoAdQq\" width=\"133\" \/&gt; I cannot remember details I should remember in a conversation (e.g. peoples&amp;rsquo; names, details about a friends life) - &lt;span style=\"color:#ffffff;\"&gt;.&lt;\/span&gt; - Yes<\/span> <span class=\"OpDesc\">Is Selected<\/span> ","LeftOperand":"q:\/\/QID163%231\/SelectableChoice\/3\/2","LogicType":"Question","Operator":"Selected","QuestionID":"QID163","QuestionIDFromLocator":"QID163#1","QuestionIsInLoop":"no","Type":"Expression"},"1":{"ChoiceLocator":"q:\/\/QID163%232\/SelectedAnswerRecode\/3","Conjuction":"And","Description":"<span class=\"ConjDesc\">And<\/span> <span class=\"QuestionDesc\">For each item, please select \u2018no\u2019 or 'yes' indicating if you experienced the difficulty. If \u2018yes\u2019...<\/span> <span class=\"LeftOpDesc\">&lt;img height=\"20\" src=\"https:\/\/utsau.au1.qualtrics.com\/CP\/Graphic.php?IM=IM_6rlif8EI7JoAdQq\" width=\"133\" \/&gt; I cannot remember details I should remember in a conversation (e.g. peoples&amp;rsquo; names, details about a friends life) - &lt;strong&gt;Your Unmet Needs&lt;\/strong&gt;&lt;br \/&gt;\nIf yes, how much support do you need?<\/span> <span class=\"OpDesc\">Is Not Empty<\/span> ","LeftOperand":"q:\/\/QID163%232\/SelectedAnswerRecode\/3","LogicType":"Question","Operator":"NotEmpty","QuestionID":"QID163","QuestionIDFromLocator":"QID163#2","QuestionIsInLoop":"no","Type":"Expression"},"2":{"ChoiceLocator":"q:\/\/QID163%231\/SelectableChoice\/3\/1","Conjuction":"Or","Description":"<span class=\"ConjDesc\">Or<\/span> <span class=\"QuestionDesc\">For each item, please select \u2018no\u2019 or 'yes' indicating if you experienced the difficulty. If \u2018yes\u2019...<\/span> <span class=\"LeftOpDesc\">&lt;img height=\"20\" src=\"https:\/\/utsau.au1.qualtrics.com\/CP\/Graphic.php?IM=IM_6rlif8EI7JoAdQq\" width=\"133\" \/&gt; I cannot remember details I should remember in a conversation (e.g. peoples&amp;rsquo; names, details about a friends life) - &lt;span style=\"color:#ffffff;\"&gt;.&lt;\/span&gt; - No<\/span> <span class=\"OpDesc\">Is Selected<\/span> ","LeftOperand":"q:\/\/QID163%231\/SelectableChoice\/3\/1","LogicType":"Question","Operator":"Selected","QuestionID":"QID163","QuestionIDFromLocator":"QID163#1","QuestionIsInLoop":"no","Type":"Expression"},"Type":"AndIf"},"3":{"0":{"ChoiceLocator":"q:\/\/QID163%231\/SelectableChoice\/4\/2","Description":"<span class=\"ConjDesc\">If<\/span> <span class=\"QuestionDesc\">For each item, please select \u2018no\u2019 or 'yes' indicating if you experienced the difficulty. If \u2018yes\u2019...<\/span> <span class=\"LeftOpDesc\">&lt;img height=\"20\" src=\"https:\/\/utsau.au1.qualtrics.com\/CP\/Graphic.php?IM=IM_6rlif8EI7JoAdQq\" width=\"133\" \/&gt; I tend to be more quiet than usual in group conversations - &lt;span style=\"color:#ffffff;\"&gt;.&lt;\/span&gt; - Yes<\/span> <span class=\"OpDesc\">Is Selected<\/span> ","LeftOperand":"q:\/\/QID163%231\/SelectableChoice\/4\/2","LogicType":"Question","Operator":"Selected","QuestionID":"QID163","QuestionIDFromLocator":"QID163#1","QuestionIsInLoop":"no","Type":"Expression"},"1":{"ChoiceLocator":"q:\/\/QID163%232\/SelectedAnswerRecode\/4","Conjuction":"And","Description":"<span class=\"ConjDesc\">And<\/span> <span class=\"QuestionDesc\">For each item, please select \u2018no\u2019 or 'yes' indicating if you experienced the difficulty. If \u2018yes\u2019...<\/span> <span class=\"LeftOpDesc\">&lt;img height=\"20\" src=\"https:\/\/utsau.au1.qualtrics.com\/CP\/Graphic.php?IM=IM_6rlif8EI7JoAdQq\" width=\"133\" \/&gt; I tend to be more quiet than usual in group conversations - &lt;strong&gt;Your Unmet Needs&lt;\/strong&gt;&lt;br \/&gt;\nIf yes, how much support do you need?<\/span> <span class=\"OpDesc\">Is Not Empty<\/span> ","LeftOperand":"q:\/\/QID163%232\/SelectedAnswerRecode\/4","LogicType":"Question","Operator":"NotEmpty","QuestionID":"QID163","QuestionIDFromLocator":"QID163#2","QuestionIsInLoop":"no","Type":"Expression"},"2":{"ChoiceLocator":"q:\/\/QID163%231\/SelectableChoice\/4\/1","Conjuction":"Or","Description":"<span class=\"ConjDesc\">Or<\/span> <span class=\"QuestionDesc\">For each item, please select \u2018no\u2019 or 'yes' indicating if you experienced the difficulty. If \u2018yes\u2019...<\/span> <span class=\"LeftOpDesc\">&lt;img height=\"20\" src=\"https:\/\/utsau.au1.qualtrics.com\/CP\/Graphic.php?IM=IM_6rlif8EI7JoAdQq\" width=\"133\" \/&gt; I tend to be more quiet than usual in group conversations - &lt;span style=\"color:#ffffff;\"&gt;.&lt;\/span&gt; - No<\/span> <span class=\"OpDesc\">Is Selected<\/span> ","LeftOperand":"q:\/\/QID163%231\/SelectableChoice\/4\/1","LogicType":"Question","Operator":"Selected","QuestionID":"QID163","QuestionIDFromLocator":"QID163#1","QuestionIsInLoop":"no","Type":"Expression"},"Type":"AndIf"},"4":{"0":{"ChoiceLocator":"q:\/\/QID163%231\/SelectableChoice\/5\/2","Description":"<span class=\"ConjDesc\">If<\/span> <span class=\"QuestionDesc\">For each item, please select \u2018no\u2019 or 'yes' indicating if you experienced the difficulty. If \u2018yes\u2019...<\/span> <span class=\"LeftOpDesc\">&lt;img height=\"20\" src=\"https:\/\/utsau.au1.qualtrics.com\/CP\/Graphic.php?IM=IM_6rlif8EI7JoAdQq\" width=\"133\" \/&gt; I often have to ask people to repeat themselves in conversation - &lt;span style=\"color:#ffffff;\"&gt;.&lt;\/span&gt; - Yes<\/span> <span class=\"OpDesc\">Is Selected<\/span> ","LeftOperand":"q:\/\/QID163%231\/SelectableChoice\/5\/2","LogicType":"Question","Operator":"Selected","QuestionID":"QID163","QuestionIDFromLocator":"QID163#1","QuestionIsInLoop":"no","Type":"Expression"},"1":{"ChoiceLocator":"q:\/\/QID163%232\/SelectedAnswerRecode\/5","Conjuction":"And","Description":"<span class=\"ConjDesc\">And<\/span> <span class=\"QuestionDesc\">For each item, please select \u2018no\u2019 or 'yes' indicating if you experienced the difficulty. If \u2018yes\u2019...<\/span> <span class=\"LeftOpDesc\">&lt;img height=\"20\" src=\"https:\/\/utsau.au1.qualtrics.com\/CP\/Graphic.php?IM=IM_6rlif8EI7JoAdQq\" width=\"133\" \/&gt; I often have to ask people to repeat themselves in conversation - &lt;strong&gt;Your Unmet Needs&lt;\/strong&gt;&lt;br \/&gt;\nIf yes, how much support do you need?<\/span> <span class=\"OpDesc\">Is Not Empty<\/span> ","LeftOperand":"q:\/\/QID163%232\/SelectedAnswerRecode\/5","LogicType":"Question","Operator":"NotEmpty","QuestionID":"QID163","QuestionIDFromLocator":"QID163#2","QuestionIsInLoop":"no","Type":"Expression"},"2":{"ChoiceLocator":"q:\/\/QID163%231\/SelectableChoice\/5\/1","Conjuction":"Or","Description":"<span class=\"ConjDesc\">Or<\/span> <span class=\"QuestionDesc\">For each item, please select \u2018no\u2019 or 'yes' indicating if you experienced the difficulty. If \u2018yes\u2019...<\/span> <span class=\"LeftOpDesc\">&lt;img height=\"20\" src=\"https:\/\/utsau.au1.qualtrics.com\/CP\/Graphic.php?IM=IM_6rlif8EI7JoAdQq\" width=\"133\" \/&gt; I often have to ask people to repeat themselves in conversation - &lt;span style=\"color:#ffffff;\"&gt;.&lt;\/span&gt; - No<\/span> <span class=\"OpDesc\">Is Selected<\/span> ","LeftOperand":"q:\/\/QID163%231\/SelectableChoice\/5\/1","LogicType":"Question","Operator":"Selected","QuestionID":"QID163","QuestionIDFromLocator":"QID163#1","QuestionIsInLoop":"no","Type":"Expression"},"Type":"AndIf"},"5":{"0":{"ChoiceLocator":"q:\/\/QID163%231\/SelectableChoice\/6\/2","Description":"<span class=\"ConjDesc\">If<\/span> <span class=\"QuestionDesc\">For each item, please select \u2018no\u2019 or 'yes' indicating if you experienced the difficulty. If \u2018yes\u2019...<\/span> <span class=\"LeftOpDesc\">&lt;img height=\"20\" src=\"https:\/\/utsau.au1.qualtrics.com\/CP\/Graphic.php?IM=IM_6rlif8EI7JoAdQq\" width=\"133\" \/&gt; I tend to make excuses to get out of social interactions - &lt;span style=\"color:#ffffff;\"&gt;.&lt;\/span&gt; - Yes<\/span> <span class=\"OpDesc\">Is Selected<\/span> ","LeftOperand":"q:\/\/QID163%231\/SelectableChoice\/6\/2","LogicType":"Question","Operator":"Selected","QuestionID":"QID163","QuestionIDFromLocator":"QID163#1","QuestionIsInLoop":"no","Type":"Expression"},"1":{"ChoiceLocator":"q:\/\/QID163%232\/SelectedAnswerRecode\/5","Conjuction":"And","Description":"<span class=\"ConjDesc\">And<\/span> <span class=\"QuestionDesc\">For each item, please select \u2018no\u2019 or 'yes' indicating if you experienced the difficulty. If \u2018yes\u2019...<\/span> <span class=\"LeftOpDesc\">&lt;img height=\"20\" src=\"https:\/\/utsau.au1.qualtrics.com\/CP\/Graphic.php?IM=IM_6rlif8EI7JoAdQq\" width=\"133\" \/&gt; I often have to ask people to repeat themselves in conversation - &lt;strong&gt;Your Unmet Needs&lt;\/strong&gt;&lt;br \/&gt;\nIf yes, how much support do you need?<\/span> <span class=\"OpDesc\">Is Not Empty<\/span> ","LeftOperand":"q:\/\/QID163%232\/SelectedAnswerRecode\/5","LogicType":"Question","Operator":"NotEmpty","QuestionID":"QID163","QuestionIDFromLocator":"QID163#2","QuestionIsInLoop":"no","Type":"Expression"},"2":{"ChoiceLocator":"q:\/\/QID163%231\/SelectableChoice\/6\/1","Conjuction":"Or","Description":"<span class=\"ConjDesc\">Or<\/span> <span class=\"QuestionDesc\">For each item, please select \u2018no\u2019 or 'yes' indicating if you experienced the difficulty. If \u2018yes\u2019...<\/span> <span class=\"LeftOpDesc\">&lt;img height=\"20\" src=\"https:\/\/utsau.au1.qualtrics.com\/CP\/Graphic.php?IM=IM_6rlif8EI7JoAdQq\" width=\"133\" \/&gt; I tend to make excuses to get out of social interactions - &lt;span style=\"color:#ffffff;\"&gt;.&lt;\/span&gt; - No<\/span> <span class=\"OpDesc\">Is Selected<\/span> ","LeftOperand":"q:\/\/QID163%231\/SelectableChoice\/6\/1","LogicType":"Question","Operator":"Selected","QuestionID":"QID163","QuestionIDFromLocator":"QID163#1","QuestionIsInLoop":"no","Type":"Expression"},"Type":"AndIf"},"6":{"0":{"ChoiceLocator":"q:\/\/QID163%231\/SelectableChoice\/12\/2","Description":"<span class=\"ConjDesc\">If<\/span> <span class=\"QuestionDesc\">For each item, please select \u2018no\u2019 or 'yes' indicating if you experienced the difficulty. If \u2018yes\u2019...<\/span> <span class=\"LeftOpDesc\">&lt;img height=\"20\" src=\"https:\/\/utsau.au1.qualtrics.com\/CP\/Graphic.php?IM=IM_6rlif8EI7JoAdQq\" width=\"133\" \/&gt; I have withdrawn from social activities I used to enjoy - &lt;span style=\"color:#ffffff;\"&gt;.&lt;\/span&gt; - Yes<\/span> <span class=\"OpDesc\">Is Selected<\/span> ","LeftOperand":"q:\/\/QID163%231\/SelectableChoice\/12\/2","LogicType":"Question","Operator":"Selected","QuestionID":"QID163","QuestionIDFromLocator":"QID163#1","QuestionIsInLoop":"no","Type":"Expression"},"1":{"ChoiceLocator":"q:\/\/QID163%232\/SelectedAnswerRecode\/12","Conjuction":"And","Description":"<span class=\"ConjDesc\">And<\/span> <span class=\"QuestionDesc\">For each item, please select \u2018no\u2019 or 'yes' indicating if you experienced the difficulty. If \u2018yes\u2019...<\/span> <span class=\"LeftOpDesc\">&lt;img height=\"20\" src=\"https:\/\/utsau.au1.qualtrics.com\/CP\/Graphic.php?IM=IM_6rlif8EI7JoAdQq\" width=\"133\" \/&gt; I have withdrawn from social activities I used to enjoy - &lt;strong&gt;Your Unmet Needs&lt;\/strong&gt;&lt;br \/&gt;\nIf yes, how much support do you need?<\/span> <span class=\"OpDesc\">Is Not Empty<\/span> ","LeftOperand":"q:\/\/QID163%232\/SelectedAnswerRecode\/12","LogicType":"Question","Operator":"NotEmpty","QuestionID":"QID163","QuestionIDFromLocator":"QID163#2","QuestionIsInLoop":"no","Type":"Expression"},"2":{"ChoiceLocator":"q:\/\/QID163%231\/SelectableChoice\/12\/1","Conjuction":"Or","Description":"<span class=\"ConjDesc\">Or<\/span> <span class=\"QuestionDesc\">For each item, please select \u2018no\u2019 or 'yes' indicating if you experienced the difficulty. If \u2018yes\u2019...<\/span> <span class=\"LeftOpDesc\">&lt;img height=\"20\" src=\"https:\/\/utsau.au1.qualtrics.com\/CP\/Graphic.php?IM=IM_6rlif8EI7JoAdQq\" width=\"133\" \/&gt; I have withdrawn from social activities I used to enjoy - &lt;span style=\"color:#ffffff;\"&gt;.&lt;\/span&gt; - No<\/span> <span class=\"OpDesc\">Is Selected<\/span> ","LeftOperand":"q:\/\/QID163%231\/SelectableChoice\/12\/1","LogicType":"Question","Operator":"Selected","QuestionID":"QID163","QuestionIDFromLocator":"QID163#1","QuestionIsInLoop":"no","Type":"Expression"},"Type":"AndIf"},"7":{"0":{"ChoiceLocator":"q:\/\/QID163%231\/SelectableChoice\/13\/2","Description":"<span class=\"ConjDesc\">If<\/span> <span class=\"QuestionDesc\">For each item, please select \u2018no\u2019 or 'yes' indicating if you experienced the difficulty. If \u2018yes\u2019...<\/span> <span class=\"LeftOpDesc\">&lt;img height=\"20\" src=\"https:\/\/utsau.au1.qualtrics.com\/CP\/Graphic.php?IM=IM_6rlif8EI7JoAdQq\" width=\"133\" \/&gt; I am isolating myself from others - &lt;span style=\"color:#ffffff;\"&gt;.&lt;\/span&gt; - Yes<\/span> <span class=\"OpDesc\">Is Selected<\/span> ","LeftOperand":"q:\/\/QID163%231\/SelectableChoice\/13\/2","LogicType":"Question","Operator":"Selected","QuestionID":"QID163","QuestionIDFromLocator":"QID163#1","QuestionIsInLoop":"no","Type":"Expression"},"1":{"ChoiceLocator":"q:\/\/QID163%232\/SelectedAnswerRecode\/13","Conjuction":"And","Description":"<span class=\"ConjDesc\">And<\/span> <span class=\"QuestionDesc\">For each item, please select \u2018no\u2019 or 'yes' indicating if you experienced the difficulty. If \u2018yes\u2019...<\/span> <span class=\"LeftOpDesc\">&lt;img height=\"20\" src=\"https:\/\/utsau.au1.qualtrics.com\/CP\/Graphic.php?IM=IM_6rlif8EI7JoAdQq\" width=\"133\" \/&gt; I am isolating myself from others - &lt;strong&gt;Your Unmet Needs&lt;\/strong&gt;&lt;br \/&gt;\nIf yes, how much support do you need?<\/span> <span class=\"OpDesc\">Is Not Empty<\/span> ","LeftOperand":"q:\/\/QID163%232\/SelectedAnswerRecode\/13","LogicType":"Question","Operator":"NotEmpty","QuestionID":"QID163","QuestionIDFromLocator":"QID163#2","QuestionIsInLoop":"no","Type":"Expression"},"2":{"ChoiceLocator":"q:\/\/QID163%231\/SelectableChoice\/13\/1","Conjuction":"Or","Description":"<span class=\"ConjDesc\">Or<\/span> <span class=\"QuestionDesc\">For each item, please select \u2018no\u2019 or 'yes' indicating if you experienced the difficulty. If \u2018yes\u2019...<\/span> <span class=\"LeftOpDesc\">&lt;img height=\"20\" src=\"https:\/\/utsau.au1.qualtrics.com\/CP\/Graphic.php?IM=IM_6rlif8EI7JoAdQq\" width=\"133\" \/&gt; I am isolating myself from others - &lt;span style=\"color:#ffffff;\"&gt;.&lt;\/span&gt; - No<\/span> <span class=\"OpDesc\">Is Selected<\/span> ","LeftOperand":"q:\/\/QID163%231\/SelectableChoice\/13\/1","LogicType":"Question","Operator":"Selected","QuestionID":"QID163","QuestionIDFromLocator":"QID163#1","QuestionIsInLoop":"no","Type":"Expression"},"Type":"AndIf"},"8":{"0":{"ChoiceLocator":"q:\/\/QID163%231\/SelectableChoice\/14\/2","Description":"<span class=\"ConjDesc\">If<\/span> <span class=\"QuestionDesc\">For each item, please select \u2018no\u2019 or 'yes' indicating if you experienced the difficulty. If \u2018yes\u2019...<\/span> <span class=\"LeftOpDesc\">&lt;img height=\"20\" src=\"https:\/\/utsau.au1.qualtrics.com\/CP\/Graphic.php?IM=IM_6rlif8EI7JoAdQq\" width=\"133\" \/&gt; I feel anxious in social situations - &lt;span style=\"color:#ffffff;\"&gt;.&lt;\/span&gt; - Yes<\/span> <span class=\"OpDesc\">Is Selected<\/span> ","LeftOperand":"q:\/\/QID163%231\/SelectableChoice\/14\/2","LogicType":"Question","Operator":"Selected","QuestionID":"QID163","QuestionIDFromLocator":"QID163#1","QuestionIsInLoop":"no","Type":"Expression"},"1":{"ChoiceLocator":"q:\/\/QID163%232\/SelectedAnswerRecode\/14","Conjuction":"And","Description":"<span class=\"ConjDesc\">And<\/span> <span class=\"QuestionDesc\">For each item, please select \u2018no\u2019 or 'yes' indicating if you experienced the difficulty. If \u2018yes\u2019...<\/span> <span class=\"LeftOpDesc\">&lt;img height=\"20\" src=\"https:\/\/utsau.au1.qualtrics.com\/CP\/Graphic.php?IM=IM_6rlif8EI7JoAdQq\" width=\"133\" \/&gt; I feel anxious in social situations - &lt;strong&gt;Your Unmet Needs&lt;\/strong&gt;&lt;br \/&gt;\nIf yes, how much support do you need?<\/span> <span class=\"OpDesc\">Is Not Empty<\/span> ","LeftOperand":"q:\/\/QID163%232\/SelectedAnswerRecode\/14","LogicType":"Question","Operator":"NotEmpty","QuestionID":"QID163","QuestionIDFromLocator":"QID163#2","QuestionIsInLoop":"no","Type":"Expression"},"2":{"ChoiceLocator":"q:\/\/QID163%231\/SelectableChoice\/14\/1","Conjuction":"Or","Description":"<span class=\"ConjDesc\">Or<\/span> <span class=\"QuestionDesc\">For each item, please select \u2018no\u2019 or 'yes' indicating if you experienced the difficulty. If \u2018yes\u2019...<\/span> <span class=\"LeftOpDesc\">&lt;img height=\"20\" src=\"https:\/\/utsau.au1.qualtrics.com\/CP\/Graphic.php?IM=IM_6rlif8EI7JoAdQq\" width=\"133\" \/&gt; I feel anxious in social situations - &lt;span style=\"color:#ffffff;\"&gt;.&lt;\/span&gt; - No<\/span> <span class=\"OpDesc\">Is Selected<\/span> ","LeftOperand":"q:\/\/QID163%231\/SelectableChoice\/14\/1","LogicType":"Question","Operator":"Selected","QuestionID":"QID163","QuestionIDFromLocator":"QID163#1","QuestionIsInLoop":"no","Type":"Expression"},"Type":"AndIf"},"9":{"0":{"ChoiceLocator":"q:\/\/QID163%231\/SelectableChoice\/15\/2","Description":"<span class=\"ConjDesc\">If<\/span> <span class=\"QuestionDesc\">For each item, please select \u2018no\u2019 or 'yes' indicating if you experienced the difficulty. If \u2018yes\u2019...<\/span> <span class=\"LeftOpDesc\">&lt;img height=\"20\" src=\"https:\/\/utsau.au1.qualtrics.com\/CP\/Graphic.php?IM=IM_6rlif8EI7JoAdQq\" width=\"133\" \/&gt; I am drained of energy after social interactions - &lt;span style=\"color:#ffffff;\"&gt;.&lt;\/span&gt; - Yes<\/span> <span class=\"OpDesc\">Is Selected<\/span> ","LeftOperand":"q:\/\/QID163%231\/SelectableChoice\/15\/2","LogicType":"Question","Operator":"Selected","QuestionID":"QID163","QuestionIDFromLocator":"QID163#1","QuestionIsInLoop":"no","Type":"Expression"},"1":{"ChoiceLocator":"q:\/\/QID163%232\/SelectedAnswerRecode\/15","Conjuction":"And","Description":"<span class=\"ConjDesc\">And<\/span> <span class=\"QuestionDesc\">For each item, please select \u2018no\u2019 or 'yes' indicating if you experienced the difficulty. If \u2018yes\u2019...<\/span> <span class=\"LeftOpDesc\">&lt;img height=\"20\" src=\"https:\/\/utsau.au1.qualtrics.com\/CP\/Graphic.php?IM=IM_6rlif8EI7JoAdQq\" width=\"133\" \/&gt; I am drained of energy after social interactions - &lt;strong&gt;Your Unmet Needs&lt;\/strong&gt;&lt;br \/&gt;\nIf yes, how much support do you need?<\/span> <span class=\"OpDesc\">Is Not Empty<\/span> ","LeftOperand":"q:\/\/QID163%232\/SelectedAnswerRecode\/15","LogicType":"Question","Operator":"NotEmpty","QuestionID":"QID163","QuestionIDFromLocator":"QID163#2","QuestionIsInLoop":"no","Type":"Expression"},"2":{"ChoiceLocator":"q:\/\/QID163%231\/SelectableChoice\/15\/1","Conjuction":"Or","Description":"<span class=\"ConjDesc\">Or<\/span> <span class=\"QuestionDesc\">For each item, please select \u2018no\u2019 or 'yes' indicating if you experienced the difficulty. If \u2018yes\u2019...<\/span> <span class=\"LeftOpDesc\">&lt;img height=\"20\" src=\"https:\/\/utsau.au1.qualtrics.com\/CP\/Graphic.php?IM=IM_6rlif8EI7JoAdQq\" width=\"133\" \/&gt; I am drained of energy after social interactions - &lt;span style=\"color:#ffffff;\"&gt;.&lt;\/span&gt; - No<\/span> <span class=\"OpDesc\">Is Selected<\/span> ","LeftOperand":"q:\/\/QID163%231\/SelectableChoice\/15\/1","LogicType":"Question","Operator":"Selected","QuestionID":"QID163","QuestionIDFromLocator":"QID163#1","QuestionIsInLoop":"no","Type":"Expression"},"Type":"AndIf"},"Type":"BooleanExpression"},"Message":{"description":"Require response","libraryID":"UR_7UPH7AfIq1PWKEK","messageID":"MS_572LFgwbgW46WtE","subMessageID":"VE_FORCE_RESPONSE"}}}},"GradingData":[],"Language":[],"NextChoiceId":7,"NextAnswerId":3,"NumberOfQuestions":2,"AdditionalQuestions":{"1":{"Answers":{"1":{"Display":"No"},"2":{"Display":"Yes"}},"QuestionText":"<span style=\"color:#ffffff;\">.<\/span>","RecodeValues":[],"VariableNaming":[],"AnalyzeChoices":[],"QuestionType":"Matrix","Selector":"Likert","SubSelector":"SingleAnswer","ChoiceColumnWidthPixels":null,"Configuration":{"ChoiceColumnWidthPixels":200,"QuestionDescriptionOption":"UseText"},"DataExportTag":"Social_func_withdraw#1","QuestionID":"QID11#1","Choices":{"1":{"Display":"<img height=\"20\" src=\"https:\/\/utsau.au1.qualtrics.com\/CP\/Graphic.php?IM=IM_6rlif8EI7JoAdQq\" width=\"133\" \/> I tend to be more quiet than usual in group conversations"},"2":{"Display":"<img height=\"20\" src=\"https:\/\/utsau.au1.qualtrics.com\/CP\/Graphic.php?IM=IM_6rlif8EI7JoAdQq\" width=\"133\" \/> I tend to make excuses to get out of social interactions"},"3":{"Display":"<img height=\"20\" src=\"https:\/\/utsau.au1.qualtrics.com\/CP\/Graphic.php?IM=IM_6rlif8EI7JoAdQq\" width=\"133\" \/> I have withdrawn from social activities I used to enjoy"},"4":{"Display":"<img height=\"20\" src=\"https:\/\/utsau.au1.qualtrics.com\/CP\/Graphic.php?IM=IM_6rlif8EI7JoAdQq\" width=\"133\" \/> I am isolating myself from others"},"5":{"Display":"<img height=\"20\" src=\"https:\/\/utsau.au1.qualtrics.com\/CP\/Graphic.php?IM=IM_6rlif8EI7JoAdQq\" width=\"133\" \/> I feel anxious in social situations"},"6":{"Display":"<img height=\"20\" src=\"https:\/\/utsau.au1.qualtrics.com\/CP\/Graphic.php?IM=IM_6rlif8EI7JoAdQq\" width=\"133\" \/> I am drained of energy after social interactions"}},"ChoiceDataExportTags":false,"QuestionDescription":"."},"2":{"Answers":{"1":{"Display":"I do not need any additional support"},"2":{"Display":"My need for support is satisfied"},"3":{"Display":"I have a low need for additional support"},"4":{"Display":"I have a moderate need for additional support"},"5":{"Display":"I have a high need for additional support"}},"QuestionText":"<strong>Your Unmet Needs<\/strong><br \/>\nIf yes, how much support do you need?","RecodeValues":[],"VariableNaming":[],"AnalyzeChoices":[],"QuestionType":"Matrix","Selector":"Likert","SubSelector":"SingleAnswer","ChoiceColumnWidthPixels":null,"Configuration":{"ChoiceColumnWidthPixels":517,"QuestionDescriptionOption":"UseText"},"DataExportTag":"Social_func_withdraw#2","QuestionID":"QID11#2","Choices":{"1":{"Display":"<img height=\"20\" src=\"https:\/\/utsau.au1.qualtrics.com\/CP\/Graphic.php?IM=IM_6rlif8EI7JoAdQq\" width=\"133\" \/> I tend to be more quiet than usual in group conversations"},"2":{"Display":"<img height=\"20\" src=\"https:\/\/utsau.au1.qualtrics.com\/CP\/Graphic.php?IM=IM_6rlif8EI7JoAdQq\" width=\"133\" \/> I tend to make excuses to get out of social interactions"},"3":{"Display":"<img height=\"20\" src=\"https:\/\/utsau.au1.qualtrics.com\/CP\/Graphic.php?IM=IM_6rlif8EI7JoAdQq\" width=\"133\" \/> I have withdrawn from social activities I used to enjoy"},"4":{"Display":"<img height=\"20\" src=\"https:\/\/utsau.au1.qualtrics.com\/CP\/Graphic.php?IM=IM_6rlif8EI7JoAdQq\" width=\"133\" \/> I am isolating myself from others"},"5":{"Display":"<img height=\"20\" src=\"https:\/\/utsau.au1.qualtrics.com\/CP\/Graphic.php?IM=IM_6rlif8EI7JoAdQq\" width=\"133\" \/> I feel anxious in social situations"},"6":{"Display":"<img height=\"20\" src=\"https:\/\/utsau.au1.qualtrics.com\/CP\/Graphic.php?IM=IM_6rlif8EI7JoAdQq\" width=\"133\" \/> I am drained of energy after social interactions"}},"ChoiceDataExportTags":false,"QuestionDescription":"Your Unmet Needs If yes, how much support do you need?"}},"ChoiceDataExportTags":false,"QuestionID":"QID11"}},{"SurveyID":"SV_7TYDSVOqbTx0ey2","Element":"SQ","PrimaryAttribute":"QID8","SecondaryAttribute":"For each item, please select \u2018no\u2019 or 'yes'\u00a0indicating if you experienced the difficulty. If \u2018","TertiaryAttribute":null,"Payload":{"AdditionalQuestions":{"1":{"Answers":{"1":{"Display":"No"},"2":{"Display":"Yes"}},"QuestionText":"<span style=\"color:#ffffff;\">.<\/span>","RecodeValues":[],"VariableNaming":[],"AnalyzeChoices":[],"QuestionType":"Matrix","Selector":"Likert","SubSelector":"SingleAnswer","ChoiceColumnWidthPixels":null,"Configuration":{"ChoiceColumnWidthPixels":228,"QuestionDescriptionOption":"UseText"},"DataExportTag":"Psych_Challenges#1","QuestionID":"QID8#1","Choices":{"1":{"Display":"<img height=\"20\" src=\"https:\/\/utsau.au1.qualtrics.com\/CP\/Graphic.php?IM=IM_6rlif8EI7JoAdQq\" style=\"height: 20px; width: 133px; float: left;\" width=\"133\" \/>&nbsp;I feel like a different person compared to who I was before cancer"},"2":{"Display":"<img height=\"20\" src=\"https:\/\/utsau.au1.qualtrics.com\/CP\/Graphic.php?IM=IM_6rlif8EI7JoAdQq\" style=\"height: 20px; width: 133px; float: left;\" width=\"133\" \/>&nbsp;I feel unsure of myself and my abilities"},"3":{"Display":"<img height=\"20\" src=\"https:\/\/utsau.au1.qualtrics.com\/CP\/Graphic.php?IM=IM_6rlif8EI7JoAdQq\" width=\"133\" \/>&nbsp;I feel that I have lost my self-confidence"},"4":{"Display":"<img height=\"20\" src=\"https:\/\/utsau.au1.qualtrics.com\/CP\/Graphic.php?IM=IM_6rlif8EI7JoAdQq\" width=\"133\" \/> I struggle to feel confident in my ability to cope with life&rsquo;s challenges"},"5":{"Display":"<img height=\"20\" src=\"https:\/\/utsau.au1.qualtrics.com\/CP\/Graphic.php?IM=IM_6rlif8EI7JoAdQq\" width=\"133\" \/> I feel I can&rsquo;t trust myself"},"6":{"Display":"<img height=\"20\" src=\"https:\/\/utsau.au1.qualtrics.com\/CP\/Graphic.php?IM=IM_6rlif8EI7JoAdQq\" width=\"133\" \/> I am feeling overwhelmed"},"12":{"Display":"<img height=\"20\" src=\"https:\/\/utsau.au1.qualtrics.com\/CP\/Graphic.php?IM=IM_6rlif8EI7JoAdQq\" width=\"133\" \/> I often get frustrated when I cannot remember something"},"13":{"Display":"<img height=\"20\" src=\"https:\/\/utsau.au1.qualtrics.com\/CP\/Graphic.php?IM=IM_6rlif8EI7JoAdQq\" width=\"133\" \/> I am struggling with anxiety"},"14":{"Display":"<img height=\"20\" src=\"https:\/\/utsau.au1.qualtrics.com\/CP\/Graphic.php?IM=IM_6rlif8EI7JoAdQq\" width=\"133\" \/> I get frustrated as I am not good at things I used to be (e.g. certain tasks, puzzles, games)"},"15":{"Display":"<img height=\"20\" src=\"https:\/\/utsau.au1.qualtrics.com\/CP\/Graphic.php?IM=IM_6rlif8EI7JoAdQq\" width=\"133\" \/> I struggle with a sense of loss for who I once was"}},"ChoiceDataExportTags":false,"QuestionDescription":"."},"2":{"Answers":{"1":{"Display":"I do not need any additional support"},"2":{"Display":"My need for support is satisfied"},"3":{"Display":"I have a low need for additional support"},"4":{"Display":"I have a moderate need for additional support"},"5":{"Display":"I have a high need for additional support"}},"QuestionText":"<strong>Your Unmet Needs<\/strong><br \/>\nIf yes, how much support do you need?","RecodeValues":[],"VariableNaming":[],"AnalyzeChoices":[],"QuestionType":"Matrix","Selector":"Likert","SubSelector":"SingleAnswer","ChoiceColumnWidthPixels":null,"Configuration":{"ChoiceColumnWidthPixels":490,"QuestionDescriptionOption":"UseText"},"DataExportTag":"Psych_Challenges#2","QuestionID":"QID8#2","Choices":{"1":{"Display":"<img height=\"20\" src=\"https:\/\/utsau.au1.qualtrics.com\/CP\/Graphic.php?IM=IM_6rlif8EI7JoAdQq\" style=\"height: 20px; width: 133px; float: left;\" width=\"133\" \/>&nbsp;I feel like a different person compared to who I was before cancer"},"2":{"Display":"<img height=\"20\" src=\"https:\/\/utsau.au1.qualtrics.com\/CP\/Graphic.php?IM=IM_6rlif8EI7JoAdQq\" style=\"height: 20px; width: 133px; float: left;\" width=\"133\" \/>&nbsp;I feel unsure of myself and my abilities"},"3":{"Display":"<img height=\"20\" src=\"https:\/\/utsau.au1.qualtrics.com\/CP\/Graphic.php?IM=IM_6rlif8EI7JoAdQq\" width=\"133\" \/>&nbsp;I feel that I have lost my self-confidence"},"4":{"Display":"<img height=\"20\" src=\"https:\/\/utsau.au1.qualtrics.com\/CP\/Graphic.php?IM=IM_6rlif8EI7JoAdQq\" width=\"133\" \/> I struggle to feel confident in my ability to cope with life&rsquo;s challenges"},"5":{"Display":"<img height=\"20\" src=\"https:\/\/utsau.au1.qualtrics.com\/CP\/Graphic.php?IM=IM_6rlif8EI7JoAdQq\" width=\"133\" \/> I feel I can&rsquo;t trust myself"},"6":{"Display":"<img height=\"20\" src=\"https:\/\/utsau.au1.qualtrics.com\/CP\/Graphic.php?IM=IM_6rlif8EI7JoAdQq\" width=\"133\" \/> I am feeling overwhelmed"},"12":{"Display":"<img height=\"20\" src=\"https:\/\/utsau.au1.qualtrics.com\/CP\/Graphic.php?IM=IM_6rlif8EI7JoAdQq\" width=\"133\" \/> I often get frustrated when I cannot remember something"},"13":{"Display":"<img height=\"20\" src=\"https:\/\/utsau.au1.qualtrics.com\/CP\/Graphic.php?IM=IM_6rlif8EI7JoAdQq\" width=\"133\" \/> I am struggling with anxiety"},"14":{"Display":"<img height=\"20\" src=\"https:\/\/utsau.au1.qualtrics.com\/CP\/Graphic.php?IM=IM_6rlif8EI7JoAdQq\" width=\"133\" \/> I get frustrated as I am not good at things I used to be (e.g. certain tasks, puzzles, games)"},"15":{"Display":"<img height=\"20\" src=\"https:\/\/utsau.au1.qualtrics.com\/CP\/Graphic.php?IM=IM_6rlif8EI7JoAdQq\" width=\"133\" \/> I struggle with a sense of loss for who I once was"}},"ChoiceDataExportTags":false,"QuestionDescription":"Your Unmet Needs If yes, how much support do you need?"}},"ChoiceDataExportTags":false,"ChoiceOrder":["1","2","3","4","5","6","12","13","14","15"],"Choices":{"1":{"Display":"<img height=\"20\" src=\"https:\/\/utsau.au1.qualtrics.com\/CP\/Graphic.php?IM=IM_6rlif8EI7JoAdQq\" style=\"height: 20px; width: 133px; float: left;\" width=\"133\" \/>&nbsp;I feel like a different person compared to who I was before cancer"},"2":{"Display":"<img height=\"20\" src=\"https:\/\/utsau.au1.qualtrics.com\/CP\/Graphic.php?IM=IM_6rlif8EI7JoAdQq\" style=\"height: 20px; width: 133px; float: left;\" width=\"133\" \/>&nbsp;I feel unsure of myself and my abilities"},"3":{"Display":"<img height=\"20\" src=\"https:\/\/utsau.au1.qualtrics.com\/CP\/Graphic.php?IM=IM_6rlif8EI7JoAdQq\" width=\"133\" \/>&nbsp;I feel that I have lost my self-confidence"},"4":{"Display":"<img height=\"20\" src=\"https:\/\/utsau.au1.qualtrics.com\/CP\/Graphic.php?IM=IM_6rlif8EI7JoAdQq\" width=\"133\" \/> I struggle to feel confident in my ability to cope with life&rsquo;s challenges"},"5":{"Display":"<img height=\"20\" src=\"https:\/\/utsau.au1.qualtrics.com\/CP\/Graphic.php?IM=IM_6rlif8EI7JoAdQq\" width=\"133\" \/> I feel I can&rsquo;t trust myself"},"6":{"Display":"<img height=\"20\" src=\"https:\/\/utsau.au1.qualtrics.com\/CP\/Graphic.php?IM=IM_6rlif8EI7JoAdQq\" width=\"133\" \/> I am feeling overwhelmed"},"12":{"Display":"<img height=\"20\" src=\"https:\/\/utsau.au1.qualtrics.com\/CP\/Graphic.php?IM=IM_6rlif8EI7JoAdQq\" width=\"133\" \/> I often get frustrated when I cannot remember something"},"13":{"Display":"<img height=\"20\" src=\"https:\/\/utsau.au1.qualtrics.com\/CP\/Graphic.php?IM=IM_6rlif8EI7JoAdQq\" width=\"133\" \/> I am struggling with anxiety"},"14":{"Display":"<img height=\"20\" src=\"https:\/\/utsau.au1.qualtrics.com\/CP\/Graphic.php?IM=IM_6rlif8EI7JoAdQq\" width=\"133\" \/> I get frustrated as I am not good at things I used to be (e.g. certain tasks, puzzles, games)"},"15":{"Display":"<img height=\"20\" src=\"https:\/\/utsau.au1.qualtrics.com\/CP\/Graphic.php?IM=IM_6rlif8EI7JoAdQq\" width=\"133\" \/> I struggle with a sense of loss for who I once was"}},"Configuration":{"ChoiceColumnWidthPixels":318,"QuestionDescriptionOption":"UseText","RepeatHeaders":"none"},"DataExportTag":"Psych_Challenges","DataVisibility":{"Hidden":false,"Private":false},"DefaultChoices":false,"GradingData":[],"Language":[],"NextAnswerId":3,"NextChoiceId":16,"NumberOfQuestions":2,"QuestionDescription":"For each item, please select \u2018no\u2019 or 'yes'\u00a0indicating if you experienced the difficulty. If \u2018yes\u2019...","QuestionJS":"Qualtrics.SurveyEngine.addOnload(function()\n{\n\t\/*Place your JavaScript here to run when the page loads*\/\n\n});\n\nQualtrics.SurveyEngine.addOnReady(function()\n{\n\t\tvar $jq = jQuery.noConflict();\n$jq('.Headings .c1').html('<strong>CRCI Related Difficulties<\/strong><br \/> In the past month, <em>because of your CRCI<\/em>, did you experience any of the following difficulties?');\n\n});\n\nQualtrics.SurveyEngine.addOnUnload(function()\n{\n\t\/*Place your JavaScript here to run when the page is unloaded*\/\n\n});","QuestionText":"<span style=\"font-size:16px;\">For each item, please select <em>\u2018no\u2019 or 'yes'<\/em>&nbsp;indicating if you experienced the difficulty. If \u2018yes\u2019 then please select the response that best describes how you feel that you have been in need of help or support regarding the<u><em> CRCI-related issue<\/em><\/u> <strong>OVER THE LAST MONTH<\/strong>.<br>\n<br>\nThe response options are described below:<\/span>\n<ol>\n\t<li><span style=\"font-size:16px;\"><em><strong><u>I do not need any additional support<\/u><\/strong>&nbsp;<\/em>= applicable to me but I don\u2019t need help or support for this issue<\/span><\/li>\n\t<li><span style=\"font-size:16px;\"><u><em><strong>My need for support is satisfied<\/strong><\/em><\/u> = I experience this difficulty, but I receive adequate help or support<\/span><\/li>\n\t<li><span style=\"font-size:16px;\"><em><strong><u>I have a low need for additional support<\/u><\/strong>&nbsp;<\/em>= I experience this difficulty and need some need help or support<\/span><\/li>\n\t<li><span style=\"font-size:16px;\"><u><strong><em>I have a moderate need for additional support<\/em><\/strong><\/u>&nbsp;= I experience this difficulty and need a moderate amount of help or support<\/span><\/li>\n\t<li><span style=\"font-size:16px;\"><u><strong><em>I have a high need for additional support<\/em><\/strong><\/u>&nbsp;= I experience this difficulty and need a high amount of help or support<\/span><\/li>\n<\/ol>","QuestionText_Unsafe":"<span style=\"font-size:16px;\">For each item, please select <em>\u2018no\u2019 or 'yes'<\/em>&nbsp;indicating if you experienced the difficulty. If \u2018yes\u2019 then please select the response that best describes how you feel that you have been in need of help or support regarding the<u><em> CRCI-related issue<\/em><\/u> <strong>OVER THE LAST MONTH<\/strong>.<br>\n<br>\nThe response options are described below:<\/span>\n<ol>\n\t<li><span style=\"font-size:16px;\"><em><strong><u>I do not need any support for this difficulty<\/u><\/strong> <\/em>= applicable to me but I don\u2019t need help or support for this issue<\/span><\/li>\n\t<li><span style=\"font-size:16px;\"><u><em><strong>My need for support for this difficulty is satisfied<\/strong><\/em><\/u> = I experience this difficulty, but I receive adequate help or support<\/span><\/li>\n\t<li><span style=\"font-size:16px;\"><em><strong><u>I have a low need for support for this difficulty<\/u><\/strong> <\/em>= I experience this difficulty and need some need help or support<\/span><\/li>\n\t<li><span style=\"font-size:16px;\"><u><strong><em>I have a moderate need for support for this difficulty<\/em><\/strong><\/u> = I experience this difficulty and need a moderate amount of help or support<\/span><\/li>\n\t<li><span style=\"font-size:16px;\"><u><strong><em>I have a high need for support for this difficulty<\/em><\/strong><\/u> = I experience this difficulty and need a high amount of help or support<\/span><\/li>\n<\/ol>","QuestionType":"SBS","Selector":"SBSMatrix","Validation":{"Settings":{"ForceResponse":"OFF","ForceResponseType":"ON","Type":"CustomValidation","CustomValidation":{"Logic":{"0":{"0":{"ChoiceLocator":"q:\/\/QID162%231\/SelectableChoice\/1\/2","Description":"<span class=\"ConjDesc\">If<\/span> <span class=\"QuestionDesc\">For each item, please select \u2018no\u2019 or 'yes'&nbsp;indicating if you experienced the difficulty. If \u2018yes\u2019...<\/span> <span class=\"LeftOpDesc\">&lt;img height=\"20\" src=\"https:\/\/utsau.au1.qualtrics.com\/CP\/Graphic.php?IM=IM_6rlif8EI7JoAdQq\" style=\"height: 20px; width: 133px; float: left;\" width=\"133\" \/&gt;&amp;nbsp;I feel like a different person compared to who I was before cancer - &lt;span style=\"color:#ffffff;\"&gt;.&lt;\/span&gt; - Yes<\/span> <span class=\"OpDesc\">Is Selected<\/span> ","LeftOperand":"q:\/\/QID162%231\/SelectableChoice\/1\/2","LogicType":"Question","Operator":"Selected","QuestionID":"QID162","QuestionIDFromLocator":"QID162#1","QuestionIsInLoop":"no","Type":"Expression"},"1":{"ChoiceLocator":"q:\/\/QID162%232\/SelectedAnswerRecode\/1","Conjuction":"And","Description":"<span class=\"ConjDesc\">And<\/span> <span class=\"QuestionDesc\">For each item, please select \u2018no\u2019 or 'yes'&nbsp;indicating if you experienced the difficulty. If \u2018yes\u2019...<\/span> <span class=\"LeftOpDesc\">&lt;img height=\"20\" src=\"https:\/\/utsau.au1.qualtrics.com\/CP\/Graphic.php?IM=IM_6rlif8EI7JoAdQq\" style=\"height: 20px; width: 133px; float: left;\" width=\"133\" \/&gt;&amp;nbsp;I feel like a different person compared to who I was before cancer - &lt;strong&gt;Your Unmet Needs&lt;\/strong&gt;&lt;br \/&gt;\nIf yes, how much support do you need?<\/span> <span class=\"OpDesc\">Is Not Empty<\/span> ","LeftOperand":"q:\/\/QID162%232\/SelectedAnswerRecode\/1","LogicType":"Question","Operator":"NotEmpty","QuestionID":"QID162","QuestionIDFromLocator":"QID162#2","QuestionIsInLoop":"no","Type":"Expression"},"2":{"ChoiceLocator":"q:\/\/QID162%231\/SelectableChoice\/1\/1","Conjuction":"Or","Description":"<span class=\"ConjDesc\">Or<\/span> <span class=\"QuestionDesc\">For each item, please select \u2018no\u2019 or 'yes'&nbsp;indicating if you experienced the difficulty. If \u2018yes\u2019...<\/span> <span class=\"LeftOpDesc\">&lt;img height=\"20\" src=\"https:\/\/utsau.au1.qualtrics.com\/CP\/Graphic.php?IM=IM_6rlif8EI7JoAdQq\" style=\"height: 20px; width: 133px; float: left;\" width=\"133\" \/&gt;&amp;nbsp;I feel like a different person compared to who I was before cancer - &lt;span style=\"color:#ffffff;\"&gt;.&lt;\/span&gt; - No<\/span> <span class=\"OpDesc\">Is Selected<\/span> ","LeftOperand":"q:\/\/QID162%231\/SelectableChoice\/1\/1","LogicType":"Question","Operator":"Selected","QuestionID":"QID162","QuestionIDFromLocator":"QID162#1","QuestionIsInLoop":"no","Type":"Expression"},"Type":"If"},"1":{"0":{"ChoiceLocator":"q:\/\/QID162%231\/SelectableChoice\/2\/2","Description":"<span class=\"ConjDesc\">If<\/span> <span class=\"QuestionDesc\">For each item, please select \u2018no\u2019 or 'yes'&nbsp;indicating if you experienced the difficulty. If \u2018yes\u2019...<\/span> <span class=\"LeftOpDesc\">&lt;img height=\"20\" src=\"https:\/\/utsau.au1.qualtrics.com\/CP\/Graphic.php?IM=IM_6rlif8EI7JoAdQq\" style=\"height: 20px; width: 133px; float: left;\" width=\"133\" \/&gt;&amp;nbsp;I feel unsure of myself and my abilities - &lt;span style=\"color:#ffffff;\"&gt;.&lt;\/span&gt; - Yes<\/span> <span class=\"OpDesc\">Is Selected<\/span> ","LeftOperand":"q:\/\/QID162%231\/SelectableChoice\/2\/2","LogicType":"Question","Operator":"Selected","QuestionID":"QID162","QuestionIDFromLocator":"QID162#1","QuestionIsInLoop":"no","Type":"Expression"},"1":{"ChoiceLocator":"q:\/\/QID162%232\/SelectedAnswerRecode\/2","Conjuction":"And","Description":"<span class=\"ConjDesc\">And<\/span> <span class=\"QuestionDesc\">For each item, please select \u2018no\u2019 or 'yes'&nbsp;indicating if you experienced the difficulty. If \u2018yes\u2019...<\/span> <span class=\"LeftOpDesc\">&lt;img height=\"20\" src=\"https:\/\/utsau.au1.qualtrics.com\/CP\/Graphic.php?IM=IM_6rlif8EI7JoAdQq\" style=\"height: 20px; width: 133px; float: left;\" width=\"133\" \/&gt;&amp;nbsp;I feel unsure of myself and my abilities - &lt;strong&gt;Your Unmet Needs&lt;\/strong&gt;&lt;br \/&gt;\nIf yes, how much support do you need?<\/span> <span class=\"OpDesc\">Is Not Empty<\/span> ","LeftOperand":"q:\/\/QID162%232\/SelectedAnswerRecode\/2","LogicType":"Question","Operator":"NotEmpty","QuestionID":"QID162","QuestionIDFromLocator":"QID162#2","QuestionIsInLoop":"no","Type":"Expression"},"2":{"ChoiceLocator":"q:\/\/QID162%231\/SelectableChoice\/2\/1","Conjuction":"Or","Description":"<span class=\"ConjDesc\">Or<\/span> <span class=\"QuestionDesc\">For each item, please select \u2018no\u2019 or 'yes'&nbsp;indicating if you experienced the difficulty. If \u2018yes\u2019...<\/span> <span class=\"LeftOpDesc\">&lt;img height=\"20\" src=\"https:\/\/utsau.au1.qualtrics.com\/CP\/Graphic.php?IM=IM_6rlif8EI7JoAdQq\" style=\"height: 20px; width: 133px; float: left;\" width=\"133\" \/&gt;&amp;nbsp;I feel unsure of myself and my abilities - &lt;span style=\"color:#ffffff;\"&gt;.&lt;\/span&gt; - No<\/span> <span class=\"OpDesc\">Is Selected<\/span> ","LeftOperand":"q:\/\/QID162%231\/SelectableChoice\/2\/1","LogicType":"Question","Operator":"Selected","QuestionID":"QID162","QuestionIDFromLocator":"QID162#1","QuestionIsInLoop":"no","Type":"Expression"},"Type":"AndIf"},"2":{"0":{"ChoiceLocator":"q:\/\/QID162%231\/SelectableChoice\/3\/2","Description":"<span class=\"ConjDesc\">If<\/span> <span class=\"QuestionDesc\">For each item, please select \u2018no\u2019 or 'yes'&nbsp;indicating if you experienced the difficulty. If \u2018yes\u2019...<\/span> <span class=\"LeftOpDesc\">&lt;img height=\"20\" src=\"https:\/\/utsau.au1.qualtrics.com\/CP\/Graphic.php?IM=IM_6rlif8EI7JoAdQq\" width=\"133\" \/&gt;&amp;nbsp;I feel that I have lost my self-confidence - &lt;span style=\"color:#ffffff;\"&gt;.&lt;\/span&gt; - Yes<\/span> <span class=\"OpDesc\">Is Selected<\/span> ","LeftOperand":"q:\/\/QID162%231\/SelectableChoice\/3\/2","LogicType":"Question","Operator":"Selected","QuestionID":"QID162","QuestionIDFromLocator":"QID162#1","QuestionIsInLoop":"no","Type":"Expression"},"1":{"ChoiceLocator":"q:\/\/QID162%232\/SelectedAnswerRecode\/3","Conjuction":"And","Description":"<span class=\"ConjDesc\">And<\/span> <span class=\"QuestionDesc\">For each item, please select \u2018no\u2019 or 'yes'&nbsp;indicating if you experienced the difficulty. If \u2018yes\u2019...<\/span> <span class=\"LeftOpDesc\">&lt;img height=\"20\" src=\"https:\/\/utsau.au1.qualtrics.com\/CP\/Graphic.php?IM=IM_6rlif8EI7JoAdQq\" width=\"133\" \/&gt;&amp;nbsp;I feel that I have lost my self-confidence - &lt;strong&gt;Your Unmet Needs&lt;\/strong&gt;&lt;br \/&gt;\nIf yes, how much support do you need?<\/span> <span class=\"OpDesc\">Is Not Empty<\/span> ","LeftOperand":"q:\/\/QID162%232\/SelectedAnswerRecode\/3","LogicType":"Question","Operator":"NotEmpty","QuestionID":"QID162","QuestionIDFromLocator":"QID162#2","QuestionIsInLoop":"no","Type":"Expression"},"2":{"ChoiceLocator":"q:\/\/QID162%231\/SelectableChoice\/3\/1","Conjuction":"Or","Description":"<span class=\"ConjDesc\">Or<\/span> <span class=\"QuestionDesc\">For each item, please select \u2018no\u2019 or 'yes'&nbsp;indicating if you experienced the difficulty. If \u2018yes\u2019...<\/span> <span class=\"LeftOpDesc\">&lt;img height=\"20\" src=\"https:\/\/utsau.au1.qualtrics.com\/CP\/Graphic.php?IM=IM_6rlif8EI7JoAdQq\" width=\"133\" \/&gt;&amp;nbsp;I feel that I have lost my self-confidence - &lt;span style=\"color:#ffffff;\"&gt;.&lt;\/span&gt; - No<\/span> <span class=\"OpDesc\">Is Selected<\/span> ","LeftOperand":"q:\/\/QID162%231\/SelectableChoice\/3\/1","LogicType":"Question","Operator":"Selected","QuestionID":"QID162","QuestionIDFromLocator":"QID162#1","QuestionIsInLoop":"no","Type":"Expression"},"Type":"AndIf"},"3":{"0":{"ChoiceLocator":"q:\/\/QID162%231\/SelectableChoice\/4\/2","Description":"<span class=\"ConjDesc\">If<\/span> <span class=\"QuestionDesc\">For each item, please select \u2018no\u2019 or 'yes'&nbsp;indicating if you experienced the difficulty. If \u2018yes\u2019...<\/span> <span class=\"LeftOpDesc\">&lt;img height=\"20\" src=\"https:\/\/utsau.au1.qualtrics.com\/CP\/Graphic.php?IM=IM_6rlif8EI7JoAdQq\" width=\"133\" \/&gt; I struggle to feel confident in my ability to cope with life&amp;rsquo;s challenges - &lt;span style=\"color:#ffffff;\"&gt;.&lt;\/span&gt; - Yes<\/span> <span class=\"OpDesc\">Is Selected<\/span> ","LeftOperand":"q:\/\/QID162%231\/SelectableChoice\/4\/2","LogicType":"Question","Operator":"Selected","QuestionID":"QID162","QuestionIDFromLocator":"QID162#1","QuestionIsInLoop":"no","Type":"Expression"},"1":{"ChoiceLocator":"q:\/\/QID162%232\/SelectedAnswerRecode\/4","Conjuction":"And","Description":"<span class=\"ConjDesc\">And<\/span> <span class=\"QuestionDesc\">For each item, please select \u2018no\u2019 or 'yes'&nbsp;indicating if you experienced the difficulty. If \u2018yes\u2019...<\/span> <span class=\"LeftOpDesc\">&lt;img height=\"20\" src=\"https:\/\/utsau.au1.qualtrics.com\/CP\/Graphic.php?IM=IM_6rlif8EI7JoAdQq\" width=\"133\" \/&gt; I struggle to feel confident in my ability to cope with life&amp;rsquo;s challenges - &lt;strong&gt;Your Unmet Needs&lt;\/strong&gt;&lt;br \/&gt;\nIf yes, how much support do you need?<\/span> <span class=\"OpDesc\">Is Not Empty<\/span> ","LeftOperand":"q:\/\/QID162%232\/SelectedAnswerRecode\/4","LogicType":"Question","Operator":"NotEmpty","QuestionID":"QID162","QuestionIDFromLocator":"QID162#2","QuestionIsInLoop":"no","Type":"Expression"},"2":{"ChoiceLocator":"q:\/\/QID162%231\/SelectableChoice\/4\/1","Conjuction":"Or","Description":"<span class=\"ConjDesc\">Or<\/span> <span class=\"QuestionDesc\">For each item, please select \u2018no\u2019 or 'yes'&nbsp;indicating if you experienced the difficulty. If \u2018yes\u2019...<\/span> <span class=\"LeftOpDesc\">&lt;img height=\"20\" src=\"https:\/\/utsau.au1.qualtrics.com\/CP\/Graphic.php?IM=IM_6rlif8EI7JoAdQq\" width=\"133\" \/&gt; I struggle to feel confident in my ability to cope with life&amp;rsquo;s challenges - &lt;span style=\"color:#ffffff;\"&gt;.&lt;\/span&gt; - No<\/span> <span class=\"OpDesc\">Is Selected<\/span> ","LeftOperand":"q:\/\/QID162%231\/SelectableChoice\/4\/1","LogicType":"Question","Operator":"Selected","QuestionID":"QID162","QuestionIDFromLocator":"QID162#1","QuestionIsInLoop":"no","Type":"Expression"},"Type":"AndIf"},"4":{"0":{"ChoiceLocator":"q:\/\/QID162%231\/SelectableChoice\/5\/2","Description":"<span class=\"ConjDesc\">If<\/span> <span class=\"QuestionDesc\">For each item, please select \u2018no\u2019 or 'yes'&nbsp;indicating if you experienced the difficulty. If \u2018yes\u2019...<\/span> <span class=\"LeftOpDesc\">&lt;img height=\"20\" src=\"https:\/\/utsau.au1.qualtrics.com\/CP\/Graphic.php?IM=IM_6rlif8EI7JoAdQq\" width=\"133\" \/&gt; I feel I can&amp;rsquo;t trust myself - &lt;span style=\"color:#ffffff;\"&gt;.&lt;\/span&gt; - Yes<\/span> <span class=\"OpDesc\">Is Selected<\/span> ","LeftOperand":"q:\/\/QID162%231\/SelectableChoice\/5\/2","LogicType":"Question","Operator":"Selected","QuestionID":"QID162","QuestionIDFromLocator":"QID162#1","QuestionIsInLoop":"no","Type":"Expression"},"1":{"ChoiceLocator":"q:\/\/QID162%232\/SelectedAnswerRecode\/5","Conjuction":"And","Description":"<span class=\"ConjDesc\">And<\/span> <span class=\"QuestionDesc\">For each item, please select \u2018no\u2019 or 'yes'&nbsp;indicating if you experienced the difficulty. If \u2018yes\u2019...<\/span> <span class=\"LeftOpDesc\">&lt;img height=\"20\" src=\"https:\/\/utsau.au1.qualtrics.com\/CP\/Graphic.php?IM=IM_6rlif8EI7JoAdQq\" width=\"133\" \/&gt; I feel I can&amp;rsquo;t trust myself - &lt;strong&gt;Your Unmet Needs&lt;\/strong&gt;&lt;br \/&gt;\nIf yes, how much support do you need?<\/span> <span class=\"OpDesc\">Is Not Empty<\/span> ","LeftOperand":"q:\/\/QID162%232\/SelectedAnswerRecode\/5","LogicType":"Question","Operator":"NotEmpty","QuestionID":"QID162","QuestionIDFromLocator":"QID162#2","QuestionIsInLoop":"no","Type":"Expression"},"2":{"ChoiceLocator":"q:\/\/QID162%231\/SelectableChoice\/5\/1","Conjuction":"Or","Description":"<span class=\"ConjDesc\">Or<\/span> <span class=\"QuestionDesc\">For each item, please select \u2018no\u2019 or 'yes'&nbsp;indicating if you experienced the difficulty. If \u2018yes\u2019...<\/span> <span class=\"LeftOpDesc\">&lt;img height=\"20\" src=\"https:\/\/utsau.au1.qualtrics.com\/CP\/Graphic.php?IM=IM_6rlif8EI7JoAdQq\" width=\"133\" \/&gt; I feel I can&amp;rsquo;t trust myself - &lt;span style=\"color:#ffffff;\"&gt;.&lt;\/span&gt; - No<\/span> <span class=\"OpDesc\">Is Selected<\/span> ","LeftOperand":"q:\/\/QID162%231\/SelectableChoice\/5\/1","LogicType":"Question","Operator":"Selected","QuestionID":"QID162","QuestionIDFromLocator":"QID162#1","QuestionIsInLoop":"no","Type":"Expression"},"Type":"AndIf"},"5":{"0":{"ChoiceLocator":"q:\/\/QID162%231\/SelectableChoice\/6\/2","Description":"<span class=\"ConjDesc\">If<\/span> <span class=\"QuestionDesc\">For each item, please select \u2018no\u2019 or 'yes'&nbsp;indicating if you experienced the difficulty. If \u2018yes\u2019...<\/span> <span class=\"LeftOpDesc\">&lt;img height=\"20\" src=\"https:\/\/utsau.au1.qualtrics.com\/CP\/Graphic.php?IM=IM_6rlif8EI7JoAdQq\" width=\"133\" \/&gt; I am feeling overwhelmed - &lt;span style=\"color:#ffffff;\"&gt;.&lt;\/span&gt; - Yes<\/span> <span class=\"OpDesc\">Is Selected<\/span> ","LeftOperand":"q:\/\/QID162%231\/SelectableChoice\/6\/2","LogicType":"Question","Operator":"Selected","QuestionID":"QID162","QuestionIDFromLocator":"QID162#1","QuestionIsInLoop":"no","Type":"Expression"},"1":{"ChoiceLocator":"q:\/\/QID162%232\/SelectedAnswerRecode\/6","Conjuction":"And","Description":"<span class=\"ConjDesc\">And<\/span> <span class=\"QuestionDesc\">For each item, please select \u2018no\u2019 or 'yes'&nbsp;indicating if you experienced the difficulty. If \u2018yes\u2019...<\/span> <span class=\"LeftOpDesc\">&lt;img height=\"20\" src=\"https:\/\/utsau.au1.qualtrics.com\/CP\/Graphic.php?IM=IM_6rlif8EI7JoAdQq\" width=\"133\" \/&gt; I am feeling overwhelmed - &lt;strong&gt;Your Unmet Needs&lt;\/strong&gt;&lt;br \/&gt;\nIf yes, how much support do you need?<\/span> <span class=\"OpDesc\">Is Not Empty<\/span> ","LeftOperand":"q:\/\/QID162%232\/SelectedAnswerRecode\/6","LogicType":"Question","Operator":"NotEmpty","QuestionID":"QID162","QuestionIDFromLocator":"QID162#2","QuestionIsInLoop":"no","Type":"Expression"},"2":{"ChoiceLocator":"q:\/\/QID162%231\/SelectableChoice\/6\/1","Conjuction":"Or","Description":"<span class=\"ConjDesc\">Or<\/span> <span class=\"QuestionDesc\">For each item, please select \u2018no\u2019 or 'yes'&nbsp;indicating if you experienced the difficulty. If \u2018yes\u2019...<\/span> <span class=\"LeftOpDesc\">&lt;img height=\"20\" src=\"https:\/\/utsau.au1.qualtrics.com\/CP\/Graphic.php?IM=IM_6rlif8EI7JoAdQq\" width=\"133\" \/&gt; I am feeling overwhelmed - &lt;span style=\"color:#ffffff;\"&gt;.&lt;\/span&gt; - No<\/span> <span class=\"OpDesc\">Is Selected<\/span> ","LeftOperand":"q:\/\/QID162%231\/SelectableChoice\/6\/1","LogicType":"Question","Operator":"Selected","QuestionID":"QID162","QuestionIDFromLocator":"QID162#1","QuestionIsInLoop":"no","Type":"Expression"},"Type":"AndIf"},"6":{"0":{"ChoiceLocator":"q:\/\/QID162%231\/SelectableChoice\/12\/2","Description":"<span class=\"ConjDesc\">If<\/span> <span class=\"QuestionDesc\">For each item, please select \u2018no\u2019 or 'yes'&nbsp;indicating if you experienced the difficulty. If \u2018yes\u2019...<\/span> <span class=\"LeftOpDesc\">&lt;img height=\"20\" src=\"https:\/\/utsau.au1.qualtrics.com\/CP\/Graphic.php?IM=IM_6rlif8EI7JoAdQq\" width=\"133\" \/&gt; I often get frustrated when I cannot remember something - &lt;span style=\"color:#ffffff;\"&gt;.&lt;\/span&gt; - Yes<\/span> <span class=\"OpDesc\">Is Selected<\/span> ","LeftOperand":"q:\/\/QID162%231\/SelectableChoice\/12\/2","LogicType":"Question","Operator":"Selected","QuestionID":"QID162","QuestionIDFromLocator":"QID162#1","QuestionIsInLoop":"no","Type":"Expression"},"1":{"ChoiceLocator":"q:\/\/QID162%232\/SelectedAnswerRecode\/12","Conjuction":"And","Description":"<span class=\"ConjDesc\">And<\/span> <span class=\"QuestionDesc\">For each item, please select \u2018no\u2019 or 'yes'&nbsp;indicating if you experienced the difficulty. If \u2018yes\u2019...<\/span> <span class=\"LeftOpDesc\">&lt;img height=\"20\" src=\"https:\/\/utsau.au1.qualtrics.com\/CP\/Graphic.php?IM=IM_6rlif8EI7JoAdQq\" width=\"133\" \/&gt; I often get frustrated when I cannot remember something - &lt;strong&gt;Your Unmet Needs&lt;\/strong&gt;&lt;br \/&gt;\nIf yes, how much support do you need?<\/span> <span class=\"OpDesc\">Is Not Empty<\/span> ","LeftOperand":"q:\/\/QID162%232\/SelectedAnswerRecode\/12","LogicType":"Question","Operator":"NotEmpty","QuestionID":"QID162","QuestionIDFromLocator":"QID162#2","QuestionIsInLoop":"no","Type":"Expression"},"2":{"ChoiceLocator":"q:\/\/QID162%231\/SelectableChoice\/12\/1","Conjuction":"Or","Description":"<span class=\"ConjDesc\">Or<\/span> <span class=\"QuestionDesc\">For each item, please select \u2018no\u2019 or 'yes'&nbsp;indicating if you experienced the difficulty. If \u2018yes\u2019...<\/span> <span class=\"LeftOpDesc\">&lt;img height=\"20\" src=\"https:\/\/utsau.au1.qualtrics.com\/CP\/Graphic.php?IM=IM_6rlif8EI7JoAdQq\" width=\"133\" \/&gt; I often get frustrated when I cannot remember something - &lt;span style=\"color:#ffffff;\"&gt;.&lt;\/span&gt; - No<\/span> <span class=\"OpDesc\">Is Selected<\/span> ","LeftOperand":"q:\/\/QID162%231\/SelectableChoice\/12\/1","LogicType":"Question","Operator":"Selected","QuestionID":"QID162","QuestionIDFromLocator":"QID162#1","QuestionIsInLoop":"no","Type":"Expression"},"Type":"AndIf"},"7":{"0":{"ChoiceLocator":"q:\/\/QID162%231\/SelectableChoice\/13\/2","Description":"<span class=\"ConjDesc\">If<\/span> <span class=\"QuestionDesc\">For each item, please select \u2018no\u2019 or 'yes'&nbsp;indicating if you experienced the difficulty. If \u2018yes\u2019...<\/span> <span class=\"LeftOpDesc\">&lt;img height=\"20\" src=\"https:\/\/utsau.au1.qualtrics.com\/CP\/Graphic.php?IM=IM_6rlif8EI7JoAdQq\" width=\"133\" \/&gt; I am struggling with anxiety - &lt;span style=\"color:#ffffff;\"&gt;.&lt;\/span&gt; - Yes<\/span> <span class=\"OpDesc\">Is Selected<\/span> ","LeftOperand":"q:\/\/QID162%231\/SelectableChoice\/13\/2","LogicType":"Question","Operator":"Selected","QuestionID":"QID162","QuestionIDFromLocator":"QID162#1","QuestionIsInLoop":"no","Type":"Expression"},"1":{"ChoiceLocator":"q:\/\/QID162%232\/SelectedAnswerRecode\/13","Conjuction":"And","Description":"<span class=\"ConjDesc\">And<\/span> <span class=\"QuestionDesc\">For each item, please select \u2018no\u2019 or 'yes'&nbsp;indicating if you experienced the difficulty. If \u2018yes\u2019...<\/span> <span class=\"LeftOpDesc\">&lt;img height=\"20\" src=\"https:\/\/utsau.au1.qualtrics.com\/CP\/Graphic.php?IM=IM_6rlif8EI7JoAdQq\" width=\"133\" \/&gt; I am struggling with anxiety - &lt;strong&gt;Your Unmet Needs&lt;\/strong&gt;&lt;br \/&gt;\nIf yes, how much support do you need?<\/span> <span class=\"OpDesc\">Is Not Empty<\/span> ","LeftOperand":"q:\/\/QID162%232\/SelectedAnswerRecode\/13","LogicType":"Question","Operator":"NotEmpty","QuestionID":"QID162","QuestionIDFromLocator":"QID162#2","QuestionIsInLoop":"no","Type":"Expression"},"2":{"ChoiceLocator":"q:\/\/QID162%231\/SelectableChoice\/13\/1","Conjuction":"Or","Description":"<span class=\"ConjDesc\">Or<\/span> <span class=\"QuestionDesc\">For each item, please select \u2018no\u2019 or 'yes'&nbsp;indicating if you experienced the difficulty. If \u2018yes\u2019...<\/span> <span class=\"LeftOpDesc\">&lt;img height=\"20\" src=\"https:\/\/utsau.au1.qualtrics.com\/CP\/Graphic.php?IM=IM_6rlif8EI7JoAdQq\" width=\"133\" \/&gt; I am struggling with anxiety - &lt;span style=\"color:#ffffff;\"&gt;.&lt;\/span&gt; - No<\/span> <span class=\"OpDesc\">Is Selected<\/span> ","LeftOperand":"q:\/\/QID162%231\/SelectableChoice\/13\/1","LogicType":"Question","Operator":"Selected","QuestionID":"QID162","QuestionIDFromLocator":"QID162#1","QuestionIsInLoop":"no","Type":"Expression"},"Type":"AndIf"},"8":{"0":{"ChoiceLocator":"q:\/\/QID162%231\/SelectableChoice\/14\/2","Description":"<span class=\"ConjDesc\">If<\/span> <span class=\"QuestionDesc\">For each item, please select \u2018no\u2019 or 'yes'&nbsp;indicating if you experienced the difficulty. If \u2018yes\u2019...<\/span> <span class=\"LeftOpDesc\">&lt;img height=\"20\" src=\"https:\/\/utsau.au1.qualtrics.com\/CP\/Graphic.php?IM=IM_6rlif8EI7JoAdQq\" width=\"133\" \/&gt; I get frustrated as I am not good at things I used to be (e.g. certain tasks, puzzles, games) - &lt;span style=\"color:#ffffff;\"&gt;.&lt;\/span&gt; - Yes<\/span> <span class=\"OpDesc\">Is Selected<\/span> ","LeftOperand":"q:\/\/QID162%231\/SelectableChoice\/14\/2","LogicType":"Question","Operator":"Selected","QuestionID":"QID162","QuestionIDFromLocator":"QID162#1","QuestionIsInLoop":"no","Type":"Expression"},"1":{"ChoiceLocator":"q:\/\/QID162%232\/SelectedAnswerRecode\/14","Conjuction":"And","Description":"<span class=\"ConjDesc\">And<\/span> <span class=\"QuestionDesc\">For each item, please select \u2018no\u2019 or 'yes'&nbsp;indicating if you experienced the difficulty. If \u2018yes\u2019...<\/span> <span class=\"LeftOpDesc\">&lt;img height=\"20\" src=\"https:\/\/utsau.au1.qualtrics.com\/CP\/Graphic.php?IM=IM_6rlif8EI7JoAdQq\" width=\"133\" \/&gt; I get frustrated as I am not good at things I used to be (e.g. certain tasks, puzzles, games) - &lt;strong&gt;Your Unmet Needs&lt;\/strong&gt;&lt;br \/&gt;\nIf yes, how much support do you need?<\/span> <span class=\"OpDesc\">Is Not Empty<\/span> ","LeftOperand":"q:\/\/QID162%232\/SelectedAnswerRecode\/14","LogicType":"Question","Operator":"NotEmpty","QuestionID":"QID162","QuestionIDFromLocator":"QID162#2","QuestionIsInLoop":"no","Type":"Expression"},"2":{"ChoiceLocator":"q:\/\/QID162%231\/SelectableChoice\/14\/1","Conjuction":"Or","Description":"<span class=\"ConjDesc\">Or<\/span> <span class=\"QuestionDesc\">For each item, please select \u2018no\u2019 or 'yes'&nbsp;indicating if you experienced the difficulty. If \u2018yes\u2019...<\/span> <span class=\"LeftOpDesc\">&lt;img height=\"20\" src=\"https:\/\/utsau.au1.qualtrics.com\/CP\/Graphic.php?IM=IM_6rlif8EI7JoAdQq\" width=\"133\" \/&gt; I get frustrated as I am not good at things I used to be (e.g. certain tasks, puzzles, games) - &lt;span style=\"color:#ffffff;\"&gt;.&lt;\/span&gt; - No<\/span> <span class=\"OpDesc\">Is Selected<\/span> ","LeftOperand":"q:\/\/QID162%231\/SelectableChoice\/14\/1","LogicType":"Question","Operator":"Selected","QuestionID":"QID162","QuestionIDFromLocator":"QID162#1","QuestionIsInLoop":"no","Type":"Expression"},"Type":"AndIf"},"9":{"0":{"ChoiceLocator":"q:\/\/QID162%231\/SelectableChoice\/15\/2","Description":"<span class=\"ConjDesc\">If<\/span> <span class=\"QuestionDesc\">For each item, please select \u2018no\u2019 or 'yes'&nbsp;indicating if you experienced the difficulty. If \u2018yes\u2019...<\/span> <span class=\"LeftOpDesc\">&lt;img height=\"20\" src=\"https:\/\/utsau.au1.qualtrics.com\/CP\/Graphic.php?IM=IM_6rlif8EI7JoAdQq\" width=\"133\" \/&gt; I struggle with a sense of loss for who I once was - &lt;span style=\"color:#ffffff;\"&gt;.&lt;\/span&gt; - Yes<\/span> <span class=\"OpDesc\">Is Selected<\/span> ","LeftOperand":"q:\/\/QID162%231\/SelectableChoice\/15\/2","LogicType":"Question","Operator":"Selected","QuestionID":"QID162","QuestionIDFromLocator":"QID162#1","QuestionIsInLoop":"no","Type":"Expression"},"1":{"ChoiceLocator":"q:\/\/QID162%232\/SelectedAnswerRecode\/15","Conjuction":"And","Description":"<span class=\"ConjDesc\">And<\/span> <span class=\"QuestionDesc\">For each item, please select \u2018no\u2019 or 'yes'&nbsp;indicating if you experienced the difficulty. If \u2018yes\u2019...<\/span> <span class=\"LeftOpDesc\">&lt;img height=\"20\" src=\"https:\/\/utsau.au1.qualtrics.com\/CP\/Graphic.php?IM=IM_6rlif8EI7JoAdQq\" width=\"133\" \/&gt; I struggle with a sense of loss for who I once was - &lt;strong&gt;Your Unmet Needs&lt;\/strong&gt;&lt;br \/&gt;\nIf yes, how much support do you need?<\/span> <span class=\"OpDesc\">Is Not Empty<\/span> ","LeftOperand":"q:\/\/QID162%232\/SelectedAnswerRecode\/15","LogicType":"Question","Operator":"NotEmpty","QuestionID":"QID162","QuestionIDFromLocator":"QID162#2","QuestionIsInLoop":"no","Type":"Expression"},"2":{"ChoiceLocator":"q:\/\/QID162%231\/SelectableChoice\/15\/1","Conjuction":"Or","Description":"<span class=\"ConjDesc\">Or<\/span> <span class=\"QuestionDesc\">For each item, please select \u2018no\u2019 or 'yes'&nbsp;indicating if you experienced the difficulty. If \u2018yes\u2019...<\/span> <span class=\"LeftOpDesc\">&lt;img height=\"20\" src=\"https:\/\/utsau.au1.qualtrics.com\/CP\/Graphic.php?IM=IM_6rlif8EI7JoAdQq\" width=\"133\" \/&gt; I struggle with a sense of loss for who I once was - &lt;span style=\"color:#ffffff;\"&gt;.&lt;\/span&gt; - No<\/span> <span class=\"OpDesc\">Is Selected<\/span> ","LeftOperand":"q:\/\/QID162%231\/SelectableChoice\/15\/1","LogicType":"Question","Operator":"Selected","QuestionID":"QID162","QuestionIDFromLocator":"QID162#1","QuestionIsInLoop":"no","Type":"Expression"},"Type":"AndIf"},"Type":"BooleanExpression"},"Message":{"description":"Require response","libraryID":"UR_7UPH7AfIq1PWKEK","messageID":"MS_572LFgwbgW46WtE","subMessageID":"VE_FORCE_RESPONSE"}}}},"QuestionID":"QID8"}},{"SurveyID":"SV_7TYDSVOqbTx0ey2","Element":"SQ","PrimaryAttribute":"QID9","SecondaryAttribute":"INSTRUCTIONS Cancer-related cognitive impairment (CRCI) refers to a common side effect of cancer...","TertiaryAttribute":null,"Payload":{"ChoiceOrder":[],"Configuration":{"QuestionDescriptionOption":"UseText"},"DataExportTag":"INSTRUCTIONS","DataVisibility":{"Hidden":false,"Private":false},"DefaultChoices":false,"GradingData":[],"Language":[],"NextAnswerId":1,"NextChoiceId":4,"QuestionDescription":"INSTRUCTIONS Cancer-related cognitive impairment (CRCI) refers to a common side effect of cancer...","QuestionText":"<div>\n<table align=\"center\">\n\t<tbody>\n\t\t<tr>\n\t\t\t<td align=\"left\" style=\"padding-top:0cm; padding-right:12px; padding-bottom:0cm; padding-left:12px\" valign=\"top\">\n\t\t\t<div style=\"text-align: center;\"><span style=\"font-size:19px;\"><span style=\"font-family:Arial,Helvetica,sans-serif;\"><span style=\"line-height:107%\"><b><u><span style=\"line-height:107%\">INSTRUCTIONS<\/span><\/u><\/b><\/span><\/span><\/span><\/div>\n\n\t\t\t<div style=\"text-align: left;\"><span style=\"font-size:16px;\"><span style=\"font-family:Arial,Helvetica,sans-serif;\"><span style=\"color:#000000;\"><span style=\"line-height:107%\"><span style=\"line-height:107%\"><em><strong>Cancer-related cognitive impairment (CRCI)<\/strong><\/em> refers to a common side effect of cancer and its treatments. It can lead to changes in cognitive abilities, such as thinking clearly, remembering concentrating, planning, engaging in conversations and performing daily tasks.<\/span><\/span><\/span><\/span><\/span><br \/>\n\t\t\t&nbsp;<\/div>\n\t\t\t<span style=\"font-size:16px;\"><span style=\"font-family:Arial,Helvetica,sans-serif;\"><span style=\"color:#000000;\"><span style=\"line-height:107%\"><span style=\"line-height:107%\">The purpose of this assessment tool is to understand the difficulties you&rsquo;ve faced and any unmet needs <strong><em>related to your experience of living with CRCI over the last month.<\/em><\/strong><\/span><\/span><\/span><\/span><br \/>\n\t\t\t<br \/>\n\t\t\tThe response options are described below:<\/span>\n\n\t\t\t<ol>\n\t\t\t\t<li><span style=\"font-size:16px;\"><em><strong><u>I do not need any additional support&nbsp;<\/u><\/strong><\/em>= applicable to me but I don&rsquo;t need help or support for this issue<\/span><\/li>\n\t\t\t\t<li><span style=\"font-size:16px;\"><u><em><strong>My need for support is satisfied<\/strong><\/em><\/u> = I experience this difficulty, but I receive adequate help or support<\/span><\/li>\n\t\t\t\t<li><span style=\"font-size:16px;\"><em><strong><u>I have a low need for additional support<\/u><\/strong>&nbsp;<\/em>= I experience this difficulty and need some need help or support<\/span><\/li>\n\t\t\t\t<li><span style=\"font-size:16px;\"><u><strong><em>I have a moderate need for additional support<\/em><\/strong><\/u>&nbsp;= I experience this difficulty and need a moderate amount of help or support<\/span><\/li>\n\t\t\t\t<li><span style=\"font-size:16px;\"><u><strong><em>I have a high need for additional support<\/em><\/strong><\/u>&nbsp;= I experience this difficulty and need a high amount of help or support<\/span><\/li>\n\t\t\t<\/ol>\n\t\t\t<br \/>\n\t\t\t<br \/>\n\t\t\t&nbsp;<\/td>\n\t\t<\/tr>\n\t<\/tbody>\n<\/table>\n<\/div>","QuestionText_Unsafe":"<div>\n<table align=\"center\">\n\t<tbody>\n\t\t<tr>\n\t\t\t<td align=\"left\" style=\"padding-top:0cm; padding-right:12px; padding-bottom:0cm; padding-left:12px\" valign=\"top\">\n\t\t\t<div style=\"text-align: center;\"><span style=\"font-size:19px;\"><span style=\"font-family:Arial,Helvetica,sans-serif;\"><span style=\"line-height:107%\"><b><u><span style=\"line-height:107%\">INSTRUCTIONS<\/span><\/u><\/b><\/span><\/span><\/span><\/div>\n\n\t\t\t<div style=\"text-align: left;\"><span style=\"font-size:16px;\"><span style=\"font-family:Arial,Helvetica,sans-serif;\"><span style=\"color:#000000;\"><span style=\"line-height:107%\"><span style=\"line-height:107%\"><em><strong>Cancer-related cognitive impairment (CRCI)<\/strong><\/em> refers to a common side effect of cancer and its treatments. It can lead to changes in cognitive abilities, such as thinking clearly, remembering concentrating, planning, engaging in conversations and performing daily tasks.<\/span><\/span><\/span><\/span><\/span><br \/>\n\t\t\t&nbsp;<\/div>\n\t\t\t<span style=\"font-size:16px;\"><span style=\"font-family:Arial,Helvetica,sans-serif;\"><span style=\"color:#000000;\"><span style=\"line-height:107%\"><span style=\"line-height:107%\">The purpose of this assessment tool is to understand the difficulties you&rsquo;ve faced and any unmet needs <strong><em>related to your experience of living with CRCI over the last month <\/em><\/strong><\/span><\/span><\/span><\/span><\/span><\/td>\n\t\t<\/tr>\n\t<\/tbody>\n<\/table>\n<\/div>","QuestionType":"DB","Selector":"TB","Validation":{"Settings":{"Type":"None"}},"QuestionID":"QID9"}}]}
