# Supplementary material for: The MASCC COG-IMPACT: An unmet needs assessment for cancer-related cognitive impairment impact developed by the Multinational Association of Supportive Care in Cancer
Source: Support Care Cancer. 2025 Jan 24;33(2):120. doi: 10.1007/s00520-025-09149-7 (PMC11761510; doi:10.1007/s00520-025-09149-7)
Supplement: Supplementary file 5 — Electronic Supplementary file 5 (TXT 0 KB) [file 520_2025_9149_MOESM5_ESM.txt]

Please follow the instructions linked below to import the MASCC COG-IMPACT_Qualtrics.qsf file into your project.

https://www.qualtrics.com/support/survey-platform/survey-module/survey-tools/import-and-export-surveys/#ImportingASurvey
